# Supplementary material for: T cell stimulation remodels the latently HIV-1 infected cell population by differential activation of proviral chromatin
Source: PLoS Pathog. 2022 Jun 6;18(6):e1010555. doi: 10.1371/journal.ppat.1010555 (PMC9203004; doi:10.1371/journal.ppat.1010555)
Supplement: S1 Table — (XLSX) [file ppat.1010555.s001.xlsx]

## Sheet: FLAG Replicate 1
Replicate 1 1C10 cells, ChIP FLAG vs Pooled Input
chromosome name	start position of peak	end position of peak	name of peak	integer score for display in genome browser (e.g. UCSC)	strand, either "." (=no strand) or "+" or "-"	fold-change	-log10pvalue	-log10qvalue	relative summit position to peak start	length of peak
chr6	132512636	132513170	6_1C10_FLAG_DMSO_13_S6_R1_001_bam_peak_816	594	.	3.51106	68.0991	59.4708	246	534
chrX	134459961	134460441	6_1C10_FLAG_DMSO_13_S6_R1_001_bam_peak_948	525	.	4.17772	60.0792	52.5581	235	480
chr17	49818033	49818426	6_1C10_FLAG_DMSO_13_S6_R1_001_bam_peak_382	356	.	16.1513	42.5055	35.6136	169	393
chr21	32578094	32578612	6_1C10_FLAG_DMSO_13_S6_R1_001_bam_peak_584	356	.	16.1513	42.5055	35.6136	255	518
chr16	11328535	11329111	6_1C10_FLAG_DMSO_13_S6_R1_001_bam_peak_317	302	.	12.6975	36.8721	30.273	287	576
chr1	173823922	173824540	6_1C10_FLAG_DMSO_13_S6_R1_001_bam_peak_81	297	.	13.4968	36.331	29.7854	233	618
chr21	42620994	42621487	6_1C10_FLAG_DMSO_13_S6_R1_001_bam_peak_588	278	.	10.7923	34.2527	27.8092	242	493
chr1	236096999	236097552	6_1C10_FLAG_DMSO_13_S6_R1_001_bam_peak_111	266	.	5.82197	33.0506	26.6607	299	553
chr22	40176975	40177400	6_1C10_FLAG_DMSO_13_S6_R1_001_bam_peak_633	245	.	13.4514	30.8838	24.5618	221	425
chr13	18211822	18212129	6_1C10_FLAG_DMSO_13_S6_R1_001_bam_peak_234	232	.	3.39734	29.5447	23.2694	93	307
chr10	133689033	133689852	6_1C10_FLAG_DMSO_13_S6_R1_001_bam_peak_167	230	.	2.11814	29.3045	23.0499	382	819
chr18	110157	111062	6_1C10_FLAG_DMSO_13_S6_R1_001_bam_peak_396	226	.	2.19956	28.8752	22.6334	360	905
chr12	111426312	111426878	6_1C10_FLAG_DMSO_13_S6_R1_001_bam_peak_225	219	.	12.5836	28.145	21.939	277	566
chr22	11817467	11818067	6_1C10_FLAG_DMSO_13_S6_R1_001_bam_peak_597	207	.	3.10701	26.947	20.7996	404	600
chr5	134925098	134926025	6_1C10_FLAG_DMSO_13_S6_R1_001_bam_peak_756	201	.	1.82469	26.2425	20.1328	635	927
chr5	149381687	149382169	6_1C10_FLAG_DMSO_13_S6_R1_001_bam_peak_765	193	.	11.7157	25.465	19.3867	215	482
chr4	190179284	190180104	6_1C10_FLAG_DMSO_13_S6_R1_001_bam_peak_731	190	.	1.84871	25.0592	19.0096	435	820
chr18	107901	110023	6_1C10_FLAG_DMSO_13_S6_R1_001_bam_peak_395	186	.	1.76434	24.6981	18.6681	367	2122
chr9	93064320	93064710	6_1C10_FLAG_DMSO_13_S6_R1_001_bam_peak_932	181	.	10.5936	24.1338	18.1381	179	390
chrY	11304897	11305716	6_1C10_FLAG_DMSO_13_S6_R1_001_bam_peak_949	178	.	2.09905	23.8385	17.8641	452	819
chr19	7450482	7451171	6_1C10_FLAG_DMSO_13_S6_R1_001_bam_peak_415	171	.	4.78518	23.1112	17.1665	314	689
chr19	44784357	44784778	6_1C10_FLAG_DMSO_13_S6_R1_001_bam_peak_441	164	.	10.5214	22.2984	16.4083	248	421
chr5	134923382	134924068	6_1C10_FLAG_DMSO_13_S6_R1_001_bam_peak_755	162	.	1.92536	22.1694	16.2844	581	686
chr1	633728	634906	6_1C10_FLAG_DMSO_13_S6_R1_001_bam_peak_6	162	.	1.69379	22.1638	16.2791	837	1178
chr17	1258493	1258896	6_1C10_FLAG_DMSO_13_S6_R1_001_bam_peak_355	157	.	6.66988	21.6247	15.7672	196	403
chr22	23696138	23696818	6_1C10_FLAG_DMSO_13_S6_R1_001_bam_peak_611	145	.	8.46499	20.2812	14.5181	210	680
chr2	161279702	161280821	6_1C10_FLAG_DMSO_13_S6_R1_001_bam_peak_494	142	.	3.15145	19.9537	14.2129	604	1119
chrY	11329701	11330411	6_1C10_FLAG_DMSO_13_S6_R1_001_bam_peak_955	140	.	2.0646	19.8239	14.0935	233	710
chr22	50757048	50757410	6_1C10_FLAG_DMSO_13_S6_R1_001_bam_peak_637	139	.	9.29694	19.6736	13.9526	169	362
chr10	43648617	43648890	6_1C10_FLAG_DMSO_13_S6_R1_001_bam_peak_128	134	.	1.92932	19.1293	13.4408	128	273
chr12	4538689	4539056	6_1C10_FLAG_DMSO_13_S6_R1_001_bam_peak_199	133	.	9.54615	19.0516	13.3673	173	367
chr9	120394215	120394701	6_1C10_FLAG_DMSO_13_S6_R1_001_bam_peak_938	133	.	9.54615	19.0516	13.3673	244	486
chr22	11698598	11699158	6_1C10_FLAG_DMSO_13_S6_R1_001_bam_peak_591	132	.	2.88216	18.9586	13.2887	320	560
chr21	8244940	8245461	6_1C10_FLAG_DMSO_13_S6_R1_001_bam_peak_559	132	.	1.83977	18.9387	13.2699	252	521
chr6	157310592	157311462	6_1C10_FLAG_DMSO_13_S6_R1_001_bam_peak_824	130	.	4.54536	18.7313	13.0761	291	870
chr21	8807013	8807597	6_1C10_FLAG_DMSO_13_S6_R1_001_bam_peak_569	130	.	2.54389	18.6578	13.0074	275	584
chrY	56843747	56844046	6_1C10_FLAG_DMSO_13_S6_R1_001_bam_peak_957	129	.	3.23955	18.5986	12.9516	78	299
K03455|HIVHXB2CG	7638	8096	6_1C10_FLAG_DMSO_13_S6_R1_001_bam_peak_2	122	.	1.9151	17.8597	12.2626	266	458
chr15	78034584	78035045	6_1C10_FLAG_DMSO_13_S6_R1_001_bam_peak_304	122	.	9.11223	17.8235	12.228	263	461
chr21	8468674	8469296	6_1C10_FLAG_DMSO_13_S6_R1_001_bam_peak_565	114	.	1.93487	17.0158	11.4706	147	622
chr22	12174345	12174793	6_1C10_FLAG_DMSO_13_S6_R1_001_bam_peak_602	112	.	3.01477	16.8267	11.2933	203	448
chr10	128187316	128187761	6_1C10_FLAG_DMSO_13_S6_R1_001_bam_peak_165	110	.	8.67831	16.6154	11.0969	250	445
chr22	12175849	12176708	6_1C10_FLAG_DMSO_13_S6_R1_001_bam_peak_603	107	.	2.05126	16.2669	10.7793	617	859
chr21	8427918	8428456	6_1C10_FLAG_DMSO_13_S6_R1_001_bam_peak_562	107	.	1.76251	16.197	10.7156	318	538
chr19	8268870	8269309	6_1C10_FLAG_DMSO_13_S6_R1_001_bam_peak_417	107	.	8.13482	16.1825	10.7018	182	439
chr5	80651877	80652167	6_1C10_FLAG_DMSO_13_S6_R1_001_bam_peak_748	105	.	2.05326	16.0308	10.563	32	290
chr12	1812864	1813202	6_1C10_FLAG_DMSO_13_S6_R1_001_bam_peak_198	105	.	7.22696	15.9828	10.5176	202	338
chr5	80651128	80651584	6_1C10_FLAG_DMSO_13_S6_R1_001_bam_peak_747	103	.	1.84228	15.8301	10.375	203	456
K03455|HIVHXB2CG	9165	9556	6_1C10_FLAG_DMSO_13_S6_R1_001_bam_peak_3	102	.	1.81487	15.7007	10.2549	232	391
chr1	630834	633434	6_1C10_FLAG_DMSO_13_S6_R1_001_bam_peak_5	102	.	1.52014	15.6621	10.2185	1300	2600
chrY	11312101	11312862	6_1C10_FLAG_DMSO_13_S6_R1_001_bam_peak_951	101	.	1.73284	15.6066	10.167	514	761
chr1	3033142	3033457	6_1C10_FLAG_DMSO_13_S6_R1_001_bam_peak_8	100	.	5.1944	15.51	10.0771	198	315
chr19	34270181	34270564	6_1C10_FLAG_DMSO_13_S6_R1_001_bam_peak_430	100	.	8.2444	15.4284	10.0028	240	383
chr2	237434874	237435408	6_1C10_FLAG_DMSO_13_S6_R1_001_bam_peak_514	100	.	8.2444	15.4284	10.0028	282	534
chrY	11318760	11319027	6_1C10_FLAG_DMSO_13_S6_R1_001_bam_peak_953	98	.	2.24259	15.2914	9.88435	40	267
chr17	66906686	66907091	6_1C10_FLAG_DMSO_13_S6_R1_001_bam_peak_389	98	.	7.87868	15.2794	9.87336	185	405
chr20	57435097	57435776	6_1C10_FLAG_DMSO_13_S6_R1_001_bam_peak_544	98	.	7.87868	15.2794	9.87336	339	679
chr22	38644215	38644529	6_1C10_FLAG_DMSO_13_S6_R1_001_bam_peak_629	96	.	6.95338	15.0177	9.63179	157	314
chr4	41663	42581	6_1C10_FLAG_DMSO_13_S6_R1_001_bam_peak_690	94	.	6.41686	14.8524	9.47883	259	918
chr4	49319616	49319985	6_1C10_FLAG_DMSO_13_S6_R1_001_bam_peak_705	93	.	2.52849	14.7644	9.39562	197	369
chr16	27235613	27236001	6_1C10_FLAG_DMSO_13_S6_R1_001_bam_peak_328	93	.	7.56684	14.7511	9.38291	255	388
chr1	149860788	149861294	6_1C10_FLAG_DMSO_13_S6_R1_001_bam_peak_66	89	.	7.81048	14.2636	8.92527	205	506
chr5	134926613	134927630	6_1C10_FLAG_DMSO_13_S6_R1_001_bam_peak_757	89	.	1.5438	14.255	8.92527	665	1017
chr6	159148691	159149010	6_1C10_FLAG_DMSO_13_S6_R1_001_bam_peak_830	89	.	7.81048	14.2636	8.92527	117	319
chr7	159203030	159203849	6_1C10_FLAG_DMSO_13_S6_R1_001_bam_peak_872	89	.	7.81048	14.2636	8.92527	469	819
chr16	953699	954179	6_1C10_FLAG_DMSO_13_S6_R1_001_bam_peak_312	89	.	4.7526	14.228	8.90118	221	480
chr12	68364727	68365582	6_1C10_FLAG_DMSO_13_S6_R1_001_bam_peak_220	88	.	7.48475	14.1638	8.84036	637	855
chr2	59327037	59327428	6_1C10_FLAG_DMSO_13_S6_R1_001_bam_peak_470	88	.	7.48475	14.1638	8.84036	183	391
chr11	10509183	10509696	6_1C10_FLAG_DMSO_13_S6_R1_001_bam_peak_172	88	.	1.64836	14.126	8.81136	244	513
chr21	10274106	10274374	6_1C10_FLAG_DMSO_13_S6_R1_001_bam_peak_577	86	.	2.61285	13.9486	8.64704	55	268
chr4	49313990	49314296	6_1C10_FLAG_DMSO_13_S6_R1_001_bam_peak_704	85	.	3.08294	13.8062	8.51336	248	306
chr22	11920919	11921399	6_1C10_FLAG_DMSO_13_S6_R1_001_bam_peak_599	82	.	7.13306	13.5699	8.2908	214	480
chr22	12903700	12904084	6_1C10_FLAG_DMSO_13_S6_R1_001_bam_peak_607	82	.	7.13306	13.5699	8.2908	185	384
chr22	11813359	11813773	6_1C10_FLAG_DMSO_13_S6_R1_001_bam_peak_594	82	.	2.64874	13.4904	8.21561	310	414
chr10	133687652	133688926	6_1C10_FLAG_DMSO_13_S6_R1_001_bam_peak_166	81	.	1.64135	13.4592	8.18626	629	1274
chr16	70404453	70404821	6_1C10_FLAG_DMSO_13_S6_R1_001_bam_peak_345	80	.	5.8867	13.3573	8.08945	188	368
chr1	21963848	21964210	6_1C10_FLAG_DMSO_13_S6_R1_001_bam_peak_22	78	.	7.37657	13.122	7.86856	161	362
chr10	12606007	12606359	6_1C10_FLAG_DMSO_13_S6_R1_001_bam_peak_120	78	.	7.37657	13.122	7.86856	184	352
chr12	94816042	94816425	6_1C10_FLAG_DMSO_13_S6_R1_001_bam_peak_222	78	.	7.37657	13.122	7.86856	210	383
chr17	29138720	29139040	6_1C10_FLAG_DMSO_13_S6_R1_001_bam_peak_370	78	.	7.37657	13.122	7.86856	143	320
chr2	27664150	27664431	6_1C10_FLAG_DMSO_13_S6_R1_001_bam_peak_467	78	.	7.37657	13.122	7.86856	77	281
chr7	101856661	101857015	6_1C10_FLAG_DMSO_13_S6_R1_001_bam_peak_856	78	.	7.37657	13.122	7.86856	203	354
chr7	151664113	151664525	6_1C10_FLAG_DMSO_13_S6_R1_001_bam_peak_868	78	.	7.37657	13.122	7.86856	196	412
chr11	964862	965318	6_1C10_FLAG_DMSO_13_S6_R1_001_bam_peak_168	78	.	7.09082	13.0703	7.83564	256	456
chr2	909587	910296	6_1C10_FLAG_DMSO_13_S6_R1_001_bam_peak_445	77	.	5.36499	12.9987	7.7725	476	709
chr1	630289	630595	6_1C10_FLAG_DMSO_13_S6_R1_001_bam_peak_4	77	.	1.51031	12.9773	7.75241	120	306
chr12	122527241	122527643	6_1C10_FLAG_DMSO_13_S6_R1_001_bam_peak_229	73	.	6.81015	12.5988	7.39681	224	402
chr4	190177620	190179036	6_1C10_FLAG_DMSO_13_S6_R1_001_bam_peak_730	73	.	1.64094	12.5686	7.36901	769	1416
chr2	111420767	111421036	6_1C10_FLAG_DMSO_13_S6_R1_001_bam_peak_486	72	.	6.97372	12.459	7.27021	131	269
chr8	57205762	57206114	6_1C10_FLAG_DMSO_13_S6_R1_001_bam_peak_892	72	.	6.97372	12.459	7.27021	163	352
chr22	12871190	12871484	6_1C10_FLAG_DMSO_13_S6_R1_001_bam_peak_606	72	.	5.60787	12.3939	7.21035	166	294
chr20	29120532	29120870	6_1C10_FLAG_DMSO_13_S6_R1_001_bam_peak_526	71	.	6.39357	12.2944	7.11804	175	338
chr3	195710733	195711207	6_1C10_FLAG_DMSO_13_S6_R1_001_bam_peak_681	69	.	5.15864	12.1661	6.99601	209	474
chrY	56842373	56842658	6_1C10_FLAG_DMSO_13_S6_R1_001_bam_peak_956	69	.	2.86686	12.0811	6.91783	63	285
chr22	11329847	11330226	6_1C10_FLAG_DMSO_13_S6_R1_001_bam_peak_590	69	.	6.04642	12.0744	6.91158	179	379
chr12	93784414	93784765	6_1C10_FLAG_DMSO_13_S6_R1_001_bam_peak_221	68	.	6.69688	12	6.84684	180	351
chr13	100438180	100438538	6_1C10_FLAG_DMSO_13_S6_R1_001_bam_peak_244	68	.	6.94265	12.0051	6.84684	136	358
chr13	110725878	110726255	6_1C10_FLAG_DMSO_13_S6_R1_001_bam_peak_247	68	.	6.94265	12.0051	6.84684	239	377
chr14	24644200	24644492	6_1C10_FLAG_DMSO_13_S6_R1_001_bam_peak_254	68	.	6.94265	12.0051	6.84684	140	292
chr15	45200504	45200791	6_1C10_FLAG_DMSO_13_S6_R1_001_bam_peak_290	68	.	6.94265	12.0051	6.84684	115	287
chr16	3076064	3076349	6_1C10_FLAG_DMSO_13_S6_R1_001_bam_peak_313	68	.	6.69688	12	6.84684	88	285
chr16	59192671	59192999	6_1C10_FLAG_DMSO_13_S6_R1_001_bam_peak_340	68	.	6.94265	12.0051	6.84684	145	328
chr18	1165211	1165487	6_1C10_FLAG_DMSO_13_S6_R1_001_bam_peak_400	68	.	6.94265	12.0051	6.84684	112	276
chr19	17184143	17184526	6_1C10_FLAG_DMSO_13_S6_R1_001_bam_peak_425	68	.	6.69181	11.9916	6.84684	182	383
chr19	35205452	35205780	6_1C10_FLAG_DMSO_13_S6_R1_001_bam_peak_431	68	.	6.94265	12.0051	6.84684	128	328
chr2	87500969	87501284	6_1C10_FLAG_DMSO_13_S6_R1_001_bam_peak_476	68	.	6.94265	12.0051	6.84684	171	315
chr2	235501804	235502248	6_1C10_FLAG_DMSO_13_S6_R1_001_bam_peak_513	68	.	6.94265	12.0051	6.84684	265	444
chr22	29544251	29544544	6_1C10_FLAG_DMSO_13_S6_R1_001_bam_peak_616	68	.	6.94265	12.0051	6.84684	142	293
chr22	39090864	39091210	6_1C10_FLAG_DMSO_13_S6_R1_001_bam_peak_630	68	.	6.94265	12.0051	6.84684	108	346
chr9	38554521	38554824	6_1C10_FLAG_DMSO_13_S6_R1_001_bam_peak_915	68	.	6.94265	12.0051	6.84684	133	303
chr8	143205812	143206299	6_1C10_FLAG_DMSO_13_S6_R1_001_bam_peak_910	67	.	6.41157	11.921	6.79313	230	487
chr10	124678626	124679012	6_1C10_FLAG_DMSO_13_S6_R1_001_bam_peak_161	67	.	6.63814	11.9021	6.77523	174	386
chr4	49514655	49515116	6_1C10_FLAG_DMSO_13_S6_R1_001_bam_peak_708	66	.	2.17027	11.7928	6.67246	241	461
chr2	121171465	121171822	6_1C10_FLAG_DMSO_13_S6_R1_001_bam_peak_489	66	.	6.79242	11.7595	6.64091	167	357
chr22	12691919	12692334	6_1C10_FLAG_DMSO_13_S6_R1_001_bam_peak_605	66	.	2.08772	11.7156	6.6006	321	415
chr22	11816156	11816807	6_1C10_FLAG_DMSO_13_S6_R1_001_bam_peak_596	63	.	2.20253	11.4017	6.30892	165	651
chr21	9266662	9267012	6_1C10_FLAG_DMSO_13_S6_R1_001_bam_peak_572	62	.	4.9523	11.3502	6.26105	132	350
chr21	8241153	8241634	6_1C10_FLAG_DMSO_13_S6_R1_001_bam_peak_556	60	.	1.65066	11.1646	6.08862	138	481
chr22	11807335	11807666	6_1C10_FLAG_DMSO_13_S6_R1_001_bam_peak_593	60	.	6.19126	11.1513	6.07626	153	331
chr1	31431808	31432173	6_1C10_FLAG_DMSO_13_S6_R1_001_bam_peak_31	60	.	5.7441	11.1339	6.05973	199	365
chr12	51875156	51875447	6_1C10_FLAG_DMSO_13_S6_R1_001_bam_peak_212	60	.	5.7441	11.1339	6.05973	134	291
chr15	64891913	64892339	6_1C10_FLAG_DMSO_13_S6_R1_001_bam_peak_296	59	.	6.34951	11.0313	5.96526	185	426
chr6	157313001	157313381	6_1C10_FLAG_DMSO_13_S6_R1_001_bam_peak_825	59	.	4.40117	10.9957	5.93178	140	380
chr1	16666546	16666920	6_1C10_FLAG_DMSO_13_S6_R1_001_bam_peak_18	58	.	5.44951	10.9566	5.89478	197	374
chr4	555052	555485	6_1C10_FLAG_DMSO_13_S6_R1_001_bam_peak_693	58	.	5.44951	10.9566	5.89478	203	433
chr12	68284523	68284816	6_1C10_FLAG_DMSO_13_S6_R1_001_bam_peak_219	58	.	6.30295	10.9543	5.89284	222	293
chr14	35122668	35122954	6_1C10_FLAG_DMSO_13_S6_R1_001_bam_peak_256	58	.	6.30295	10.9543	5.89284	143	286
chr17	21663581	21664051	6_1C10_FLAG_DMSO_13_S6_R1_001_bam_peak_367	58	.	6.30295	10.9543	5.89284	215	470
chr2	1163146	1163795	6_1C10_FLAG_DMSO_13_S6_R1_001_bam_peak_447	58	.	6.30295	10.9543	5.89284	116	649
chr2	1518649	1519073	6_1C10_FLAG_DMSO_13_S6_R1_001_bam_peak_451	58	.	6.30295	10.9543	5.89284	235	424
chr21	32006072	32006351	6_1C10_FLAG_DMSO_13_S6_R1_001_bam_peak_583	58	.	6.30295	10.9543	5.89284	76	279
chr22	37231160	37231502	6_1C10_FLAG_DMSO_13_S6_R1_001_bam_peak_627	58	.	6.30295	10.9543	5.89284	198	342
chr3	75634540	75634976	6_1C10_FLAG_DMSO_13_S6_R1_001_bam_peak_661	58	.	6.30295	10.9543	5.89284	253	436
chr3	75709105	75709417	6_1C10_FLAG_DMSO_13_S6_R1_001_bam_peak_665	58	.	6.30295	10.9543	5.89284	132	312
chr4	7863975	7864352	6_1C10_FLAG_DMSO_13_S6_R1_001_bam_peak_696	58	.	6.30295	10.9543	5.89284	139	377
chr1	101025910	101026448	6_1C10_FLAG_DMSO_13_S6_R1_001_bam_peak_53	58	.	6.50874	10.9142	5.86384	410	538
chr1	161671711	161671978	6_1C10_FLAG_DMSO_13_S6_R1_001_bam_peak_77	58	.	6.50874	10.9142	5.86384	161	267
chr1	206658481	206658868	6_1C10_FLAG_DMSO_13_S6_R1_001_bam_peak_94	58	.	6.50874	10.9142	5.86384	191	387
chr10	88045147	88045460	6_1C10_FLAG_DMSO_13_S6_R1_001_bam_peak_145	58	.	6.50874	10.9142	5.86384	168	313
chr10	110313282	110313549	6_1C10_FLAG_DMSO_13_S6_R1_001_bam_peak_152	58	.	6.50874	10.9142	5.86384	133	267
chr11	35248686	35248969	6_1C10_FLAG_DMSO_13_S6_R1_001_bam_peak_177	58	.	6.50874	10.9142	5.86384	61	283
chr12	47834220	47834626	6_1C10_FLAG_DMSO_13_S6_R1_001_bam_peak_209	58	.	6.50874	10.9142	5.86384	164	406
chr14	106537345	106537812	6_1C10_FLAG_DMSO_13_S6_R1_001_bam_peak_282	58	.	6.50874	10.9142	5.86384	209	467
chr14	106774841	106775135	6_1C10_FLAG_DMSO_13_S6_R1_001_bam_peak_283	58	.	6.50874	10.9142	5.86384	175	294
chr15	77699506	77699773	6_1C10_FLAG_DMSO_13_S6_R1_001_bam_peak_303	58	.	6.50874	10.9142	5.86384	179	267
chr15	101763858	101764306	6_1C10_FLAG_DMSO_13_S6_R1_001_bam_peak_311	58	.	6.50874	10.9142	5.86384	234	448
chr16	66515684	66516120	6_1C10_FLAG_DMSO_13_S6_R1_001_bam_peak_341	58	.	6.50874	10.9142	5.86384	195	436
chr16	68078114	68078381	6_1C10_FLAG_DMSO_13_S6_R1_001_bam_peak_344	58	.	6.50874	10.9142	5.86384	89	267
chr18	1118044	1118316	6_1C10_FLAG_DMSO_13_S6_R1_001_bam_peak_399	58	.	6.50874	10.9142	5.86384	118	272
chr19	44723951	44724407	6_1C10_FLAG_DMSO_13_S6_R1_001_bam_peak_440	58	.	6.50874	10.9142	5.86384	228	456
chr2	1162334	1162647	6_1C10_FLAG_DMSO_13_S6_R1_001_bam_peak_446	58	.	6.50874	10.9142	5.86384	223	313
chr2	108619706	108620043	6_1C10_FLAG_DMSO_13_S6_R1_001_bam_peak_481	58	.	6.50874	10.9142	5.86384	221	337
chr20	1664647	1664991	6_1C10_FLAG_DMSO_13_S6_R1_001_bam_peak_517	58	.	6.50874	10.9142	5.86384	182	344
chr20	48750728	48751196	6_1C10_FLAG_DMSO_13_S6_R1_001_bam_peak_539	58	.	6.50874	10.9142	5.86384	202	468
chr20	48769236	48769603	6_1C10_FLAG_DMSO_13_S6_R1_001_bam_peak_540	58	.	6.50874	10.9142	5.86384	178	367
chr21	34967393	34967666	6_1C10_FLAG_DMSO_13_S6_R1_001_bam_peak_585	58	.	6.50874	10.9142	5.86384	32	273
chr22	28019549	28019880	6_1C10_FLAG_DMSO_13_S6_R1_001_bam_peak_614	58	.	6.50874	10.9142	5.86384	183	331
chr3	39265265	39265532	6_1C10_FLAG_DMSO_13_S6_R1_001_bam_peak_648	58	.	6.50874	10.9142	5.86384	146	267
chr3	43062616	43063195	6_1C10_FLAG_DMSO_13_S6_R1_001_bam_peak_652	58	.	6.50874	10.9142	5.86384	407	579
chr3	172591854	172592264	6_1C10_FLAG_DMSO_13_S6_R1_001_bam_peak_674	58	.	6.50874	10.9142	5.86384	218	410
chr5	146076265	146076612	6_1C10_FLAG_DMSO_13_S6_R1_001_bam_peak_764	58	.	6.50874	10.9142	5.86384	133	347
chr6	25006750	25007150	6_1C10_FLAG_DMSO_13_S6_R1_001_bam_peak_779	58	.	6.50874	10.9142	5.86384	206	400
chr6	166782718	166782998	6_1C10_FLAG_DMSO_13_S6_R1_001_bam_peak_831	58	.	6.50874	10.9142	5.86384	181	280
chr7	131303064	131303392	6_1C10_FLAG_DMSO_13_S6_R1_001_bam_peak_860	58	.	6.50874	10.9142	5.86384	110	328
chr8	38549017	38549355	6_1C10_FLAG_DMSO_13_S6_R1_001_bam_peak_890	58	.	6.50874	10.9142	5.86384	182	338
chrX	20418403	20418700	6_1C10_FLAG_DMSO_13_S6_R1_001_bam_peak_946	58	.	6.50874	10.9142	5.86384	123	297
chr11	17077728	17078307	6_1C10_FLAG_DMSO_13_S6_R1_001_bam_peak_173	57	.	6.4239	10.7763	5.76423	410	579
chr12	51076208	51076581	6_1C10_FLAG_DMSO_13_S6_R1_001_bam_peak_211	57	.	5.96805	10.7712	5.75955	178	373
chr21	8219307	8219856	6_1C10_FLAG_DMSO_13_S6_R1_001_bam_peak_555	57	.	1.35026	10.7347	5.72577	306	549
chr2	161281060	161281434	6_1C10_FLAG_DMSO_13_S6_R1_001_bam_peak_495	57	.	2.23391	10.7286	5.72044	215	374
chr9	60521784	60522051	6_1C10_FLAG_DMSO_13_S6_R1_001_bam_peak_918	56	.	5.48393	10.6554	5.65363	202	267
chr19	40161337	40161746	6_1C10_FLAG_DMSO_13_S6_R1_001_bam_peak_437	55	.	6.31285	10.5955	5.59917	210	409
chrX	126472627	126472899	6_1C10_FLAG_DMSO_13_S6_R1_001_bam_peak_947	55	.	1.69194	10.5955	5.59917	30	272
chr4	49322887	49323170	6_1C10_FLAG_DMSO_13_S6_R1_001_bam_peak_706	55	.	2.32925	10.5347	5.5437	69	283
chr3	47362779	47363149	6_1C10_FLAG_DMSO_13_S6_R1_001_bam_peak_654	55	.	6.25875	10.5073	5.51814	184	370
chr4	68200	68482	6_1C10_FLAG_DMSO_13_S6_R1_001_bam_peak_692	55	.	4.45197	10.5055	5.51675	174	282
chrY	11313225	11313682	6_1C10_FLAG_DMSO_13_S6_R1_001_bam_peak_952	55	.	1.75885	10.5039	5.51561	220	457
chrY	11309267	11309585	6_1C10_FLAG_DMSO_13_S6_R1_001_bam_peak_950	55	.	1.90392	10.4951	5.50709	96	318
chr6	158853309	158853580	6_1C10_FLAG_DMSO_13_S6_R1_001_bam_peak_828	53	.	6.15328	10.3351	5.35756	186	271
chr19	9858368	9858824	6_1C10_FLAG_DMSO_13_S6_R1_001_bam_peak_419	52	.	5.64257	10.2094	5.24056	143	456
chr1	26900108	26900394	6_1C10_FLAG_DMSO_13_S6_R1_001_bam_peak_27	51	.	5.82707	10.1601	5.19428	85	286
chr4	64849	65269	6_1C10_FLAG_DMSO_13_S6_R1_001_bam_peak_691	51	.	5.17703	10.079	5.12028	179	420
chr15	90149925	90150287	6_1C10_FLAG_DMSO_13_S6_R1_001_bam_peak_307	50	.	5.95267	10.0064	5.05369	170	362
chr17	10127071	10127347	6_1C10_FLAG_DMSO_13_S6_R1_001_bam_peak_362	50	.	5.11973	9.96988	5.01968	180	276
chr1	41754432	41754699	6_1C10_FLAG_DMSO_13_S6_R1_001_bam_peak_36	49	.	5.90901	9.93459	4.98725	166	267
chr1	161550851	161551200	6_1C10_FLAG_DMSO_13_S6_R1_001_bam_peak_75	49	.	5.90901	9.93459	4.98725	152	349
chr10	6275377	6275794	6_1C10_FLAG_DMSO_13_S6_R1_001_bam_peak_117	49	.	5.90901	9.93459	4.98725	173	417
chr17	32501576	32501894	6_1C10_FLAG_DMSO_13_S6_R1_001_bam_peak_372	49	.	5.90901	9.93459	4.98725	262	318
chr2	68122506	68122773	6_1C10_FLAG_DMSO_13_S6_R1_001_bam_peak_474	49	.	5.90901	9.93459	4.98725	111	267
chr5	100901262	100901550	6_1C10_FLAG_DMSO_13_S6_R1_001_bam_peak_749	49	.	5.90901	9.93459	4.98725	45	288
chr7	24883125	24883414	6_1C10_FLAG_DMSO_13_S6_R1_001_bam_peak_836	49	.	5.90901	9.93459	4.98725	234	289
chr7	105309733	105310004	6_1C10_FLAG_DMSO_13_S6_R1_001_bam_peak_857	49	.	5.90901	9.93459	4.98725	199	271
chr9	112844768	112845093	6_1C10_FLAG_DMSO_13_S6_R1_001_bam_peak_935	49	.	5.90901	9.93459	4.98725	119	325
chr22	36222032	36222305	6_1C10_FLAG_DMSO_13_S6_R1_001_bam_peak_624	49	.	4.90558	9.89168	4.96219	52	273
chr4	27611	27944	6_1C10_FLAG_DMSO_13_S6_R1_001_bam_peak_686	49	.	5.65778	9.87395	4.94841	100	333
chr9	4674369	4674670	6_1C10_FLAG_DMSO_13_S6_R1_001_bam_peak_913	49	.	5.65778	9.87395	4.94841	179	301
chr1	24373956	24374223	6_1C10_FLAG_DMSO_13_S6_R1_001_bam_peak_24	49	.	6.07482	9.85105	4.92727	159	267
chr1	82136124	82136391	6_1C10_FLAG_DMSO_13_S6_R1_001_bam_peak_48	49	.	6.07482	9.85105	4.92727	53	267
chr1	145926715	145927071	6_1C10_FLAG_DMSO_13_S6_R1_001_bam_peak_60	49	.	6.07482	9.85105	4.92727	98	356
chr1	204445999	204446266	6_1C10_FLAG_DMSO_13_S6_R1_001_bam_peak_92	49	.	6.07482	9.85105	4.92727	135	267
chr10	13820085	13820576	6_1C10_FLAG_DMSO_13_S6_R1_001_bam_peak_121	49	.	6.07482	9.85105	4.92727	246	491
chr10	14185680	14185972	6_1C10_FLAG_DMSO_13_S6_R1_001_bam_peak_122	49	.	6.07482	9.85105	4.92727	124	292
chr10	14648383	14648650	6_1C10_FLAG_DMSO_13_S6_R1_001_bam_peak_123	49	.	6.07482	9.85105	4.92727	140	267
chr10	49309850	49310260	6_1C10_FLAG_DMSO_13_S6_R1_001_bam_peak_131	49	.	6.07482	9.85105	4.92727	254	410
chr10	70576596	70576910	6_1C10_FLAG_DMSO_13_S6_R1_001_bam_peak_136	49	.	6.07482	9.85105	4.92727	162	314
chr10	74739301	74739744	6_1C10_FLAG_DMSO_13_S6_R1_001_bam_peak_140	49	.	6.07482	9.85105	4.92727	151	443
chr10	114776589	114776904	6_1C10_FLAG_DMSO_13_S6_R1_001_bam_peak_154	49	.	6.07482	9.85105	4.92727	72	315
chr11	48190722	48191132	6_1C10_FLAG_DMSO_13_S6_R1_001_bam_peak_181	49	.	6.07482	9.85105	4.92727	197	410
chr11	117931597	117931935	6_1C10_FLAG_DMSO_13_S6_R1_001_bam_peak_192	49	.	6.07482	9.85105	4.92727	143	338
chr12	4816728	4817045	6_1C10_FLAG_DMSO_13_S6_R1_001_bam_peak_200	49	.	6.07482	9.85105	4.92727	169	317
chr12	49742026	49742304	6_1C10_FLAG_DMSO_13_S6_R1_001_bam_peak_210	49	.	6.07482	9.85105	4.92727	141	278
chr14	75222356	75222638	6_1C10_FLAG_DMSO_13_S6_R1_001_bam_peak_274	49	.	6.07482	9.85105	4.92727	149	282
chr14	90670980	90671263	6_1C10_FLAG_DMSO_13_S6_R1_001_bam_peak_275	49	.	6.07482	9.85105	4.92727	180	283
chr14	100223200	100223491	6_1C10_FLAG_DMSO_13_S6_R1_001_bam_peak_280	49	.	6.07482	9.85105	4.92727	108	291
chr16	11626933	11627277	6_1C10_FLAG_DMSO_13_S6_R1_001_bam_peak_318	49	.	6.07482	9.85105	4.92727	127	344
chr16	25094410	25094713	6_1C10_FLAG_DMSO_13_S6_R1_001_bam_peak_327	49	.	6.07482	9.85105	4.92727	69	303
chr16	54528570	54528837	6_1C10_FLAG_DMSO_13_S6_R1_001_bam_peak_338	49	.	6.07482	9.85105	4.92727	177	267
chr16	75576378	75576667	6_1C10_FLAG_DMSO_13_S6_R1_001_bam_peak_348	49	.	6.07482	9.85105	4.92727	139	289
chr17	1309510	1309962	6_1C10_FLAG_DMSO_13_S6_R1_001_bam_peak_356	49	.	6.07482	9.85105	4.92727	199	452
chr17	6495905	6496371	6_1C10_FLAG_DMSO_13_S6_R1_001_bam_peak_359	49	.	6.07482	9.85105	4.92727	250	466
chr17	6565367	6565659	6_1C10_FLAG_DMSO_13_S6_R1_001_bam_peak_361	49	.	6.07482	9.85105	4.92727	111	292
chr18	477764	478031	6_1C10_FLAG_DMSO_13_S6_R1_001_bam_peak_397	49	.	6.07482	9.85105	4.92727	155	267
chr18	70155449	70155748	6_1C10_FLAG_DMSO_13_S6_R1_001_bam_peak_410	49	.	6.07482	9.85105	4.92727	77	299
chr19	35236444	35236786	6_1C10_FLAG_DMSO_13_S6_R1_001_bam_peak_432	49	.	6.07482	9.85105	4.92727	99	342
chr19	37779756	37780061	6_1C10_FLAG_DMSO_13_S6_R1_001_bam_peak_434	49	.	6.07482	9.85105	4.92727	130	305
chr2	1222960	1223312	6_1C10_FLAG_DMSO_13_S6_R1_001_bam_peak_449	49	.	6.07482	9.85105	4.92727	222	352
chr2	94924955	94925222	6_1C10_FLAG_DMSO_13_S6_R1_001_bam_peak_478	49	.	6.07482	9.85105	4.92727	100	267
chr2	109213509	109214226	6_1C10_FLAG_DMSO_13_S6_R1_001_bam_peak_482	49	.	6.07482	9.85105	4.92727	563	717
chr2	164015858	164016125	6_1C10_FLAG_DMSO_13_S6_R1_001_bam_peak_497	49	.	6.07482	9.85105	4.92727	155	267
chr20	13430316	13430597	6_1C10_FLAG_DMSO_13_S6_R1_001_bam_peak_520	49	.	6.07482	9.85105	4.92727	85	281
chr20	19441033	19441313	6_1C10_FLAG_DMSO_13_S6_R1_001_bam_peak_522	49	.	6.07482	9.85105	4.92727	158	280
chr20	19828244	19828511	6_1C10_FLAG_DMSO_13_S6_R1_001_bam_peak_523	49	.	6.07482	9.85105	4.92727	106	267
chr20	46551870	46552268	6_1C10_FLAG_DMSO_13_S6_R1_001_bam_peak_536	49	.	6.07482	9.85105	4.92727	250	398
chr20	56412326	56412629	6_1C10_FLAG_DMSO_13_S6_R1_001_bam_peak_542	49	.	6.07482	9.85105	4.92727	112	303
chr21	9258132	9258556	6_1C10_FLAG_DMSO_13_S6_R1_001_bam_peak_571	49	.	4.07221	9.83823	4.92727	74	424
chr22	40289921	40290282	6_1C10_FLAG_DMSO_13_S6_R1_001_bam_peak_634	49	.	6.04885	9.8091	4.92727	199	361
chr22	41176234	41176501	6_1C10_FLAG_DMSO_13_S6_R1_001_bam_peak_636	49	.	6.07482	9.85105	4.92727	182	267
chr3	184354229	184354503	6_1C10_FLAG_DMSO_13_S6_R1_001_bam_peak_676	49	.	6.07482	9.85105	4.92727	170	274
chr3	198099861	198100128	6_1C10_FLAG_DMSO_13_S6_R1_001_bam_peak_683	49	.	6.07482	9.85105	4.92727	82	267
chr4	103018526	103018793	6_1C10_FLAG_DMSO_13_S6_R1_001_bam_peak_717	49	.	5.85719	9.84926	4.92727	161	267
chr5	140700074	140700423	6_1C10_FLAG_DMSO_13_S6_R1_001_bam_peak_760	49	.	6.07482	9.85105	4.92727	111	349
chr6	3374432	3374764	6_1C10_FLAG_DMSO_13_S6_R1_001_bam_peak_772	49	.	6.07482	9.85105	4.92727	111	332
chr7	5695853	5696195	6_1C10_FLAG_DMSO_13_S6_R1_001_bam_peak_833	49	.	6.07482	9.85105	4.92727	188	342
chr7	24227751	24228033	6_1C10_FLAG_DMSO_13_S6_R1_001_bam_peak_835	49	.	6.07482	9.85105	4.92727	124	282
chr7	30246685	30247012	6_1C10_FLAG_DMSO_13_S6_R1_001_bam_peak_839	49	.	6.07482	9.85105	4.92727	129	327
chr7	150938599	150938924	6_1C10_FLAG_DMSO_13_S6_R1_001_bam_peak_867	49	.	6.07482	9.85105	4.92727	82	325
chr8	1467615	1467882	6_1C10_FLAG_DMSO_13_S6_R1_001_bam_peak_873	49	.	6.07482	9.85105	4.92727	137	267
chr8	6840659	6840926	6_1C10_FLAG_DMSO_13_S6_R1_001_bam_peak_874	49	.	6.07482	9.85105	4.92727	169	267
chr8	18197497	18197796	6_1C10_FLAG_DMSO_13_S6_R1_001_bam_peak_879	49	.	6.07482	9.85105	4.92727	132	299
chr8	130802746	130803014	6_1C10_FLAG_DMSO_13_S6_R1_001_bam_peak_904	49	.	6.07482	9.85105	4.92727	35	268
chr9	71794996	71795331	6_1C10_FLAG_DMSO_13_S6_R1_001_bam_peak_923	49	.	6.07482	9.85105	4.92727	127	335
chr9	90975801	90976108	6_1C10_FLAG_DMSO_13_S6_R1_001_bam_peak_931	49	.	6.07482	9.85105	4.92727	194	307
chr9	96442130	96442397	6_1C10_FLAG_DMSO_13_S6_R1_001_bam_peak_933	49	.	6.07482	9.85105	4.92727	67	267
chr9	114691204	114691588	6_1C10_FLAG_DMSO_13_S6_R1_001_bam_peak_937	49	.	6.07482	9.85105	4.92727	238	384
chr9	129139734	129140016	6_1C10_FLAG_DMSO_13_S6_R1_001_bam_peak_943	49	.	6.07482	9.85105	4.92727	71	282
chr4	36161	36718	6_1C10_FLAG_DMSO_13_S6_R1_001_bam_peak_688	49	.	5.38557	9.75861	4.90645	182	557
chr3	75645445	75645842	6_1C10_FLAG_DMSO_13_S6_R1_001_bam_peak_663	48	.	5.99564	9.7231	4.87245	203	397
chr4	153488627	153488930	6_1C10_FLAG_DMSO_13_S6_R1_001_bam_peak_724	48	.	5.99564	9.7231	4.87245	129	303
chr6	41602838	41603105	6_1C10_FLAG_DMSO_13_S6_R1_001_bam_peak_797	48	.	5.53714	9.6686	4.82315	152	267
chr1	246782776	246783097	6_1C10_FLAG_DMSO_13_S6_R1_001_bam_peak_114	47	.	5.94337	9.63855	4.79478	89	321
chr22	40399524	40399791	6_1C10_FLAG_DMSO_13_S6_R1_001_bam_peak_635	47	.	5.94337	9.63855	4.79478	77	267
chr21	8446602	8447030	6_1C10_FLAG_DMSO_13_S6_R1_001_bam_peak_564	47	.	1.32421	9.58719	4.74622	272	428
chr21	8469514	8470032	6_1C10_FLAG_DMSO_13_S6_R1_001_bam_peak_566	47	.	1.7054	9.57982	4.73909	212	518
chr19	14196163	14196453	6_1C10_FLAG_DMSO_13_S6_R1_001_bam_peak_422	47	.	5.89199	9.55539	4.71612	66	290
chr6	40819451	40819856	6_1C10_FLAG_DMSO_13_S6_R1_001_bam_peak_795	47	.	5.89199	9.55539	4.71612	197	405
chr21	9366382	9366787	6_1C10_FLAG_DMSO_13_S6_R1_001_bam_peak_574	47	.	4.90266	9.55164	4.71413	198	405
chr17	58343570	58344219	6_1C10_FLAG_DMSO_13_S6_R1_001_bam_peak_385	47	.	5.67513	9.54835	4.71126	400	649
chr21	5238083	5238518	6_1C10_FLAG_DMSO_13_S6_R1_001_bam_peak_549	47	.	5.67513	9.54835	4.71126	271	435
chr22	39718999	39719266	6_1C10_FLAG_DMSO_13_S6_R1_001_bam_peak_631	47	.	5.67513	9.54835	4.71126	64	267
chr8	142029136	142029554	6_1C10_FLAG_DMSO_13_S6_R1_001_bam_peak_909	47	.	5.67513	9.54835	4.71126	168	418
chr5	628347	628742	6_1C10_FLAG_DMSO_13_S6_R1_001_bam_peak_732	46	.	5.24895	9.51604	4.68355	159	395
chr17	42928609	42928986	6_1C10_FLAG_DMSO_13_S6_R1_001_bam_peak_378	46	.	5.63137	9.47573	4.64479	190	377
chr21	10468043	10468328	6_1C10_FLAG_DMSO_13_S6_R1_001_bam_peak_579	46	.	5.63137	9.47573	4.64479	131	285
chr16	32827679	32827978	6_1C10_FLAG_DMSO_13_S6_R1_001_bam_peak_332	46	.	5.8415	9.47359	4.64304	188	299
chr4	49178412	49178679	6_1C10_FLAG_DMSO_13_S6_R1_001_bam_peak_700	46	.	5.21588	9.45698	4.62863	139	267
chrY	56847604	56848062	6_1C10_FLAG_DMSO_13_S6_R1_001_bam_peak_958	46	.	1.86881	9.43719	4.61101	215	458
chr22	37229565	37229832	6_1C10_FLAG_DMSO_13_S6_R1_001_bam_peak_626	44	.	5.13946	9.32002	4.49954	108	267
chr3	50631928	50632236	6_1C10_FLAG_DMSO_13_S6_R1_001_bam_peak_655	44	.	5.13946	9.32002	4.49954	99	308
chr10	43807968	43808235	6_1C10_FLAG_DMSO_13_S6_R1_001_bam_peak_129	44	.	5.74306	9.31389	4.49615	73	267
chr4	49568943	49569285	6_1C10_FLAG_DMSO_13_S6_R1_001_bam_peak_709	44	.	5.74306	9.31389	4.49615	174	342
chr6	26064826	26065093	6_1C10_FLAG_DMSO_13_S6_R1_001_bam_peak_782	44	.	5.74306	9.31389	4.49615	116	267
chr7	44257476	44257782	6_1C10_FLAG_DMSO_13_S6_R1_001_bam_peak_847	44	.	5.74306	9.31389	4.49615	98	306
chr3	96617260	96617529	6_1C10_FLAG_DMSO_13_S6_R1_001_bam_peak_666	44	.	1.59689	9.25191	4.44253	233	269
chr21	6369407	6370109	6_1C10_FLAG_DMSO_13_S6_R1_001_bam_peak_551	44	.	4.30715	9.25077	4.44142	343	702
chr1	16602855	16603311	6_1C10_FLAG_DMSO_13_S6_R1_001_bam_peak_17	44	.	4.90455	9.22335	4.41597	255	456
chr21	6368968	6369299	6_1C10_FLAG_DMSO_13_S6_R1_001_bam_peak_550	43	.	4.55693	9.18096	4.37809	155	331
chr1	16740889	16741642	6_1C10_FLAG_DMSO_13_S6_R1_001_bam_peak_19	43	.	5.23922	9.1559	4.35402	160	753
chr16	67521286	67521577	6_1C10_FLAG_DMSO_13_S6_R1_001_bam_peak_342	43	.	5.23922	9.1559	4.35402	187	291
chr5	2145687	2146121	6_1C10_FLAG_DMSO_13_S6_R1_001_bam_peak_736	42	.	4.65591	9.06639	4.27185	204	434
chr19	16584427	16584701	6_1C10_FLAG_DMSO_13_S6_R1_001_bam_peak_424	42	.	5.38235	9.06005	4.26614	121	274
chr4	49307257	49307616	6_1C10_FLAG_DMSO_13_S6_R1_001_bam_peak_703	42	.	3.03947	9.05928	4.26587	308	359
chr17	1063553	1063820	6_1C10_FLAG_DMSO_13_S6_R1_001_bam_peak_354	42	.	4.33326	9.01034	4.21979	70	267
chr1	65687930	65688230	6_1C10_FLAG_DMSO_13_S6_R1_001_bam_peak_47	41	.	5.51508	8.94257	4.15605	177	300
chr1	120142727	120143047	6_1C10_FLAG_DMSO_13_S6_R1_001_bam_peak_58	41	.	5.51508	8.94257	4.15605	72	320
chr1	148758194	148758486	6_1C10_FLAG_DMSO_13_S6_R1_001_bam_peak_64	41	.	5.51508	8.94257	4.15605	72	292
chr10	30027868	30028332	6_1C10_FLAG_DMSO_13_S6_R1_001_bam_peak_126	41	.	5.51508	8.94257	4.15605	199	464
chr12	56941200	56941619	6_1C10_FLAG_DMSO_13_S6_R1_001_bam_peak_217	41	.	5.51508	8.94257	4.15605	170	419
chr13	112873031	112873352	6_1C10_FLAG_DMSO_13_S6_R1_001_bam_peak_249	41	.	4.74522	8.92092	4.15605	110	321
chr16	24211841	24212114	6_1C10_FLAG_DMSO_13_S6_R1_001_bam_peak_326	41	.	5.51508	8.94257	4.15605	96	273
chr17	64808702	64808969	6_1C10_FLAG_DMSO_13_S6_R1_001_bam_peak_387	41	.	5.51508	8.94257	4.15605	188	267
chr18	21784002	21784269	6_1C10_FLAG_DMSO_13_S6_R1_001_bam_peak_406	41	.	5.51508	8.94257	4.15605	133	267
chr19	12058658	12058925	6_1C10_FLAG_DMSO_13_S6_R1_001_bam_peak_421	41	.	5.51508	8.94257	4.15605	75	267
chr21	35047932	35048199	6_1C10_FLAG_DMSO_13_S6_R1_001_bam_peak_586	41	.	5.51508	8.94257	4.15605	121	267
chr3	56784466	56784841	6_1C10_FLAG_DMSO_13_S6_R1_001_bam_peak_657	41	.	5.51508	8.94257	4.15605	143	375
chr4	152079988	152080284	6_1C10_FLAG_DMSO_13_S6_R1_001_bam_peak_723	41	.	5.51508	8.94257	4.15605	77	296
chr5	9898335	9898708	6_1C10_FLAG_DMSO_13_S6_R1_001_bam_peak_738	41	.	5.51508	8.94257	4.15605	168	373
chr8	9066036	9066408	6_1C10_FLAG_DMSO_13_S6_R1_001_bam_peak_876	41	.	5.51508	8.94257	4.15605	187	372
chr17	27603023	27603315	6_1C10_FLAG_DMSO_13_S6_R1_001_bam_peak_368	41	.	5.26593	8.8641	4.10488	57	292
chr9	122390054	122390328	6_1C10_FLAG_DMSO_13_S6_R1_001_bam_peak_939	41	.	5.26593	8.8641	4.10488	215	274
chr5	49599440	49600815	6_1C10_FLAG_DMSO_13_S6_R1_001_bam_peak_744	41	.	1.82935	8.85738	4.10241	143	1375
chr21	8445028	8445346	6_1C10_FLAG_DMSO_13_S6_R1_001_bam_peak_563	40	.	1.36217	8.84102	4.08652	182	318
chr1	20163752	20164019	6_1C10_FLAG_DMSO_13_S6_R1_001_bam_peak_21	40	.	5.6409	8.81749	4.06382	137	267
chr1	40239374	40239641	6_1C10_FLAG_DMSO_13_S6_R1_001_bam_peak_33	40	.	5.6409	8.81749	4.06382	99	267
chr1	41803476	41803778	6_1C10_FLAG_DMSO_13_S6_R1_001_bam_peak_37	40	.	5.6409	8.81749	4.06382	186	302
chr1	60086907	60087230	6_1C10_FLAG_DMSO_13_S6_R1_001_bam_peak_46	40	.	5.6409	8.81749	4.06382	109	323
chr1	89757341	89757766	6_1C10_FLAG_DMSO_13_S6_R1_001_bam_peak_49	40	.	5.6409	8.81749	4.06382	240	425
chr1	91805323	91805590	6_1C10_FLAG_DMSO_13_S6_R1_001_bam_peak_51	40	.	5.6409	8.81749	4.06382	180	267
chr1	146307405	146307699	6_1C10_FLAG_DMSO_13_S6_R1_001_bam_peak_62	40	.	5.6409	8.81749	4.06382	60	294
chr1	149832151	149832452	6_1C10_FLAG_DMSO_13_S6_R1_001_bam_peak_65	40	.	5.6409	8.81749	4.06382	130	301
chr1	158150436	158150823	6_1C10_FLAG_DMSO_13_S6_R1_001_bam_peak_72	40	.	5.6409	8.81749	4.06382	121	387
chr1	165471378	165471686	6_1C10_FLAG_DMSO_13_S6_R1_001_bam_peak_78	40	.	5.6409	8.81749	4.06382	173	308
chr1	206749585	206749936	6_1C10_FLAG_DMSO_13_S6_R1_001_bam_peak_95	40	.	5.6409	8.81749	4.06382	167	351
chr1	206958156	206958478	6_1C10_FLAG_DMSO_13_S6_R1_001_bam_peak_96	40	.	5.6409	8.81749	4.06382	224	322
chr1	211500046	211500313	6_1C10_FLAG_DMSO_13_S6_R1_001_bam_peak_97	40	.	5.6409	8.81749	4.06382	194	267
chr1	221784087	221784377	6_1C10_FLAG_DMSO_13_S6_R1_001_bam_peak_103	40	.	5.6409	8.81749	4.06382	229	290
chr1	243421286	243421553	6_1C10_FLAG_DMSO_13_S6_R1_001_bam_peak_112	40	.	5.6409	8.81749	4.06382	149	267
chr10	29523194	29523522	6_1C10_FLAG_DMSO_13_S6_R1_001_bam_peak_125	40	.	5.6409	8.81749	4.06382	235	328
chr10	48970532	48971070	6_1C10_FLAG_DMSO_13_S6_R1_001_bam_peak_130	40	.	5.6409	8.81749	4.06382	330	538
chr10	69818190	69818457	6_1C10_FLAG_DMSO_13_S6_R1_001_bam_peak_134	40	.	5.6409	8.81749	4.06382	119	267
chr10	69819672	69820011	6_1C10_FLAG_DMSO_13_S6_R1_001_bam_peak_135	40	.	5.6409	8.81749	4.06382	232	339
chr10	72924346	72924620	6_1C10_FLAG_DMSO_13_S6_R1_001_bam_peak_139	40	.	5.6409	8.81749	4.06382	106	274
chr10	88829839	88830106	6_1C10_FLAG_DMSO_13_S6_R1_001_bam_peak_146	40	.	5.6409	8.81749	4.06382	101	267
chr10	101102057	101102501	6_1C10_FLAG_DMSO_13_S6_R1_001_bam_peak_149	40	.	5.6409	8.81749	4.06382	291	444
chr10	116055381	116055722	6_1C10_FLAG_DMSO_13_S6_R1_001_bam_peak_155	40	.	5.6409	8.81749	4.06382	132	341
chr10	121458853	121459154	6_1C10_FLAG_DMSO_13_S6_R1_001_bam_peak_157	40	.	5.6409	8.81749	4.06382	106	301
chr10	124661693	124662036	6_1C10_FLAG_DMSO_13_S6_R1_001_bam_peak_160	40	.	5.6409	8.81749	4.06382	187	343
chr10	127149574	127149841	6_1C10_FLAG_DMSO_13_S6_R1_001_bam_peak_163	40	.	5.6409	8.81749	4.06382	117	267
chr11	33394881	33395148	6_1C10_FLAG_DMSO_13_S6_R1_001_bam_peak_176	40	.	5.6409	8.81749	4.06382	120	267
chr11	35363744	35364017	6_1C10_FLAG_DMSO_13_S6_R1_001_bam_peak_178	40	.	5.6409	8.81749	4.06382	107	273
chr11	61834335	61834602	6_1C10_FLAG_DMSO_13_S6_R1_001_bam_peak_183	40	.	5.6409	8.81749	4.06382	43	267
chr11	126226243	126226510	6_1C10_FLAG_DMSO_13_S6_R1_001_bam_peak_194	40	.	5.6409	8.81749	4.06382	119	267
chr12	11969817	11970084	6_1C10_FLAG_DMSO_13_S6_R1_001_bam_peak_204	40	.	5.6409	8.81749	4.06382	116	267
chr12	31884639	31884928	6_1C10_FLAG_DMSO_13_S6_R1_001_bam_peak_207	40	.	5.6409	8.81749	4.06382	143	289
chr12	38316914	38317184	6_1C10_FLAG_DMSO_13_S6_R1_001_bam_peak_208	40	.	5.6409	8.81749	4.06382	191	270
chr12	104596295	104596604	6_1C10_FLAG_DMSO_13_S6_R1_001_bam_peak_224	40	.	5.6409	8.81749	4.06382	164	309
chr12	117077070	117077337	6_1C10_FLAG_DMSO_13_S6_R1_001_bam_peak_226	40	.	5.6409	8.81749	4.06382	134	267
chr13	30744093	30744522	6_1C10_FLAG_DMSO_13_S6_R1_001_bam_peak_238	40	.	5.61679	8.77879	4.06382	263	429
chr13	109883427	109883725	6_1C10_FLAG_DMSO_13_S6_R1_001_bam_peak_246	40	.	5.6409	8.81749	4.06382	161	298
chr14	70707223	70707563	6_1C10_FLAG_DMSO_13_S6_R1_001_bam_peak_271	40	.	5.6409	8.81749	4.06382	113	340
chr14	91378106	91378452	6_1C10_FLAG_DMSO_13_S6_R1_001_bam_peak_278	40	.	5.6409	8.81749	4.06382	159	346
chr14	101878156	101878557	6_1C10_FLAG_DMSO_13_S6_R1_001_bam_peak_281	40	.	5.6409	8.81749	4.06382	211	401
chr15	28532077	28532469	6_1C10_FLAG_DMSO_13_S6_R1_001_bam_peak_284	40	.	5.6409	8.81749	4.06382	214	392
chr15	31366348	31366654	6_1C10_FLAG_DMSO_13_S6_R1_001_bam_peak_285	40	.	5.6409	8.81749	4.06382	86	306
chr15	50248157	50248424	6_1C10_FLAG_DMSO_13_S6_R1_001_bam_peak_292	40	.	5.6409	8.81749	4.06382	61	267
chr15	69319448	69319715	6_1C10_FLAG_DMSO_13_S6_R1_001_bam_peak_299	40	.	5.6409	8.81749	4.06382	104	267
chr16	27690769	27691036	6_1C10_FLAG_DMSO_13_S6_R1_001_bam_peak_329	40	.	5.6409	8.81749	4.06382	201	267
chr16	74492765	74493032	6_1C10_FLAG_DMSO_13_S6_R1_001_bam_peak_346	40	.	5.6409	8.81749	4.06382	152	267
chr16	86120002	86120446	6_1C10_FLAG_DMSO_13_S6_R1_001_bam_peak_351	40	.	5.6409	8.81749	4.06382	136	444
chr17	2065331	2065739	6_1C10_FLAG_DMSO_13_S6_R1_001_bam_peak_358	40	.	5.6409	8.81749	4.06382	119	408
chr17	79262977	79263244	6_1C10_FLAG_DMSO_13_S6_R1_001_bam_peak_394	40	.	5.6409	8.81749	4.06382	99	267
chr18	46297762	46298057	6_1C10_FLAG_DMSO_13_S6_R1_001_bam_peak_408	40	.	5.6409	8.81749	4.06382	75	295
chr18	73767000	73767306	6_1C10_FLAG_DMSO_13_S6_R1_001_bam_peak_411	40	.	5.6409	8.81749	4.06382	150	306
chr19	8656176	8656473	6_1C10_FLAG_DMSO_13_S6_R1_001_bam_peak_418	40	.	5.61679	8.77879	4.06382	48	297
chr19	28420888	28421192	6_1C10_FLAG_DMSO_13_S6_R1_001_bam_peak_427	40	.	5.6409	8.81749	4.06382	137	304
chr19	31214121	31214406	6_1C10_FLAG_DMSO_13_S6_R1_001_bam_peak_429	40	.	5.6409	8.81749	4.06382	175	285
chr19	41018759	41019031	6_1C10_FLAG_DMSO_13_S6_R1_001_bam_peak_439	40	.	5.6409	8.81749	4.06382	81	272
chr2	1169398	1169700	6_1C10_FLAG_DMSO_13_S6_R1_001_bam_peak_448	40	.	5.6409	8.81749	4.06382	139	302
chr2	3061979	3062246	6_1C10_FLAG_DMSO_13_S6_R1_001_bam_peak_456	40	.	5.6409	8.81749	4.06382	112	267
chr2	8342100	8342367	6_1C10_FLAG_DMSO_13_S6_R1_001_bam_peak_459	40	.	5.6409	8.81749	4.06382	72	267
chr2	219642597	219642975	6_1C10_FLAG_DMSO_13_S6_R1_001_bam_peak_506	40	.	5.6409	8.81749	4.06382	242	378
chr2	233334536	233334912	6_1C10_FLAG_DMSO_13_S6_R1_001_bam_peak_510	40	.	5.6409	8.81749	4.06382	165	376
chr2	239984646	239984913	6_1C10_FLAG_DMSO_13_S6_R1_001_bam_peak_516	40	.	5.6409	8.81749	4.06382	126	267
chr20	4779740	4780007	6_1C10_FLAG_DMSO_13_S6_R1_001_bam_peak_519	40	.	5.6409	8.81749	4.06382	73	267
chr20	17471897	17472175	6_1C10_FLAG_DMSO_13_S6_R1_001_bam_peak_521	40	.	5.6409	8.81749	4.06382	100	278
chr20	40783619	40783886	6_1C10_FLAG_DMSO_13_S6_R1_001_bam_peak_533	40	.	5.6409	8.81749	4.06382	215	267
chr20	41625756	41626023	6_1C10_FLAG_DMSO_13_S6_R1_001_bam_peak_534	40	.	5.6409	8.81749	4.06382	139	267
chr20	47895707	47896227	6_1C10_FLAG_DMSO_13_S6_R1_001_bam_peak_538	40	.	5.6409	8.81749	4.06382	110	520
chr21	31177409	31177691	6_1C10_FLAG_DMSO_13_S6_R1_001_bam_peak_581	40	.	5.6409	8.81749	4.06382	157	282
chr22	30105132	30105416	6_1C10_FLAG_DMSO_13_S6_R1_001_bam_peak_617	40	.	5.6409	8.81749	4.06382	115	284
chr22	32723399	32723666	6_1C10_FLAG_DMSO_13_S6_R1_001_bam_peak_620	40	.	5.6409	8.81749	4.06382	169	267
chr22	36193654	36193939	6_1C10_FLAG_DMSO_13_S6_R1_001_bam_peak_623	40	.	5.6409	8.81749	4.06382	84	285
chr3	15221372	15221639	6_1C10_FLAG_DMSO_13_S6_R1_001_bam_peak_642	40	.	5.6409	8.81749	4.06382	139	267
chr3	31014036	31014401	6_1C10_FLAG_DMSO_13_S6_R1_001_bam_peak_646	40	.	5.6409	8.81749	4.06382	136	365
chr3	40214739	40215006	6_1C10_FLAG_DMSO_13_S6_R1_001_bam_peak_650	40	.	5.6409	8.81749	4.06382	173	267
chr3	46970559	46970826	6_1C10_FLAG_DMSO_13_S6_R1_001_bam_peak_653	40	.	5.6409	8.81749	4.06382	188	267
chr3	75687636	75687966	6_1C10_FLAG_DMSO_13_S6_R1_001_bam_peak_664	40	.	5.6409	8.81749	4.06382	221	330
chr3	113607326	113607710	6_1C10_FLAG_DMSO_13_S6_R1_001_bam_peak_667	40	.	5.6409	8.81749	4.06382	125	384
chr4	15503680	15503947	6_1C10_FLAG_DMSO_13_S6_R1_001_bam_peak_697	40	.	5.6409	8.81749	4.06382	99	267
chr4	80173090	80173433	6_1C10_FLAG_DMSO_13_S6_R1_001_bam_peak_715	40	.	5.6409	8.81749	4.06382	129	343
chr4	148123381	148123655	6_1C10_FLAG_DMSO_13_S6_R1_001_bam_peak_721	40	.	5.6409	8.81749	4.06382	214	274
chr4	186821536	186821825	6_1C10_FLAG_DMSO_13_S6_R1_001_bam_peak_727	40	.	5.6409	8.81749	4.06382	81	289
chr4	189631876	189632197	6_1C10_FLAG_DMSO_13_S6_R1_001_bam_peak_728	40	.	5.6409	8.81749	4.06382	112	321
chr5	43470168	43470456	6_1C10_FLAG_DMSO_13_S6_R1_001_bam_peak_743	40	.	5.6409	8.81749	4.06382	191	288
chr5	142389501	142389768	6_1C10_FLAG_DMSO_13_S6_R1_001_bam_peak_762	40	.	5.6409	8.81749	4.06382	105	267
chr5	170285693	170285977	6_1C10_FLAG_DMSO_13_S6_R1_001_bam_peak_769	40	.	5.6409	8.81749	4.06382	129	284
chr6	14549246	14549596	6_1C10_FLAG_DMSO_13_S6_R1_001_bam_peak_776	40	.	5.6409	8.81749	4.06382	165	350
chr6	25063118	25063484	6_1C10_FLAG_DMSO_13_S6_R1_001_bam_peak_781	40	.	5.6409	8.81749	4.06382	137	366
chr6	28141984	28142251	6_1C10_FLAG_DMSO_13_S6_R1_001_bam_peak_785	40	.	5.6409	8.81749	4.06382	88	267
chr6	44057734	44058125	6_1C10_FLAG_DMSO_13_S6_R1_001_bam_peak_802	40	.	5.6409	8.81749	4.06382	178	391
chr6	52598058	52598335	6_1C10_FLAG_DMSO_13_S6_R1_001_bam_peak_804	40	.	5.6409	8.81749	4.06382	83	277
chr6	128311159	128311426	6_1C10_FLAG_DMSO_13_S6_R1_001_bam_peak_815	40	.	5.6409	8.81749	4.06382	123	267
chr6	134379189	134379456	6_1C10_FLAG_DMSO_13_S6_R1_001_bam_peak_818	40	.	5.6409	8.81749	4.06382	163	267
chr6	137559924	137560191	6_1C10_FLAG_DMSO_13_S6_R1_001_bam_peak_820	40	.	5.6409	8.81749	4.06382	107	267
chr6	158881585	158881852	6_1C10_FLAG_DMSO_13_S6_R1_001_bam_peak_829	40	.	5.6409	8.81749	4.06382	161	267
chr7	1176295	1176584	6_1C10_FLAG_DMSO_13_S6_R1_001_bam_peak_832	40	.	5.6409	8.81749	4.06382	242	289
chr7	32915640	32915907	6_1C10_FLAG_DMSO_13_S6_R1_001_bam_peak_840	40	.	5.6409	8.81749	4.06382	125	267
chr7	38350123	38350390	6_1C10_FLAG_DMSO_13_S6_R1_001_bam_peak_844	40	.	5.6409	8.81749	4.06382	71	267
chr7	44244515	44244825	6_1C10_FLAG_DMSO_13_S6_R1_001_bam_peak_846	40	.	5.6409	8.81749	4.06382	112	310
chr7	55503377	55503743	6_1C10_FLAG_DMSO_13_S6_R1_001_bam_peak_849	40	.	5.6409	8.81749	4.06382	248	366
chr7	143368243	143368514	6_1C10_FLAG_DMSO_13_S6_R1_001_bam_peak_864	40	.	5.6409	8.81749	4.06382	107	271
chr7	149883374	149883856	6_1C10_FLAG_DMSO_13_S6_R1_001_bam_peak_866	40	.	5.6409	8.81749	4.06382	266	482
chr7	155936496	155936769	6_1C10_FLAG_DMSO_13_S6_R1_001_bam_peak_870	40	.	5.6409	8.81749	4.06382	82	273
chr8	27267522	27267833	6_1C10_FLAG_DMSO_13_S6_R1_001_bam_peak_887	40	.	5.6409	8.81749	4.06382	67	311
chr8	100467502	100467904	6_1C10_FLAG_DMSO_13_S6_R1_001_bam_peak_899	40	.	5.6409	8.81749	4.06382	197	402
chr9	37382106	37382447	6_1C10_FLAG_DMSO_13_S6_R1_001_bam_peak_914	40	.	5.6409	8.81749	4.06382	107	341
chr9	88922235	88922502	6_1C10_FLAG_DMSO_13_S6_R1_001_bam_peak_927	40	.	5.6409	8.81749	4.06382	146	267
chr9	89537051	89537335	6_1C10_FLAG_DMSO_13_S6_R1_001_bam_peak_929	40	.	5.6409	8.81749	4.06382	82	284
chr17	75024971	75025250	6_1C10_FLAG_DMSO_13_S6_R1_001_bam_peak_393	40	.	5.56738	8.69949	4.06073	95	279
chr5	706309	706636	6_1C10_FLAG_DMSO_13_S6_R1_001_bam_peak_735	40	.	5.56738	8.69949	4.06073	105	327
chr16	46390285	46390586	6_1C10_FLAG_DMSO_13_S6_R1_001_bam_peak_333	40	.	1.31221	8.67283	4.03677	249	301
chr5	17594885	17595396	6_1C10_FLAG_DMSO_13_S6_R1_001_bam_peak_740	40	.	3.93352	8.65443	4.01905	181	511
chr22	12037132	12037448	6_1C10_FLAG_DMSO_13_S6_R1_001_bam_peak_601	39	.	4.4328	8.61785	3.98632	206	316
chr1	54417046	54417313	6_1C10_FLAG_DMSO_13_S6_R1_001_bam_peak_43	39	.	5.29679	8.58467	3.95473	101	267
chr16	3790681	3791185	6_1C10_FLAG_DMSO_13_S6_R1_001_bam_peak_314	39	.	5.29679	8.58467	3.95473	80	504
chr17	18961094	18961385	6_1C10_FLAG_DMSO_13_S6_R1_001_bam_peak_366	39	.	5.29679	8.58467	3.95473	67	291
chr20	50296803	50297076	6_1C10_FLAG_DMSO_13_S6_R1_001_bam_peak_541	39	.	5.29679	8.58467	3.95473	235	273
chr14	91228099	91228501	6_1C10_FLAG_DMSO_13_S6_R1_001_bam_peak_276	39	.	5.47113	8.54484	3.92173	227	402
chr7	75617696	75617963	6_1C10_FLAG_DMSO_13_S6_R1_001_bam_peak_852	38	.	5.42425	8.46942	3.85207	210	267
chr10	100820426	100820777	6_1C10_FLAG_DMSO_13_S6_R1_001_bam_peak_148	38	.	4.83714	8.44908	3.83282	145	351
chr15	44729243	44729521	6_1C10_FLAG_DMSO_13_S6_R1_001_bam_peak_289	38	.	4.83714	8.44908	3.83282	162	278
chr22	12204244	12204532	6_1C10_FLAG_DMSO_13_S6_R1_001_bam_peak_604	38	.	4.83714	8.44908	3.83282	93	288
chr3	16842434	16842759	6_1C10_FLAG_DMSO_13_S6_R1_001_bam_peak_643	38	.	4.83714	8.44908	3.83282	130	325
chr4	49570439	49570811	6_1C10_FLAG_DMSO_13_S6_R1_001_bam_peak_710	38	.	4.83714	8.44908	3.83282	171	372
chr7	143355246	143355689	6_1C10_FLAG_DMSO_13_S6_R1_001_bam_peak_863	38	.	4.83714	8.44908	3.83282	217	443
chr9	113676982	113677328	6_1C10_FLAG_DMSO_13_S6_R1_001_bam_peak_936	38	.	4.83714	8.44908	3.83282	192	346
chr21	6371514	6372078	6_1C10_FLAG_DMSO_13_S6_R1_001_bam_peak_552	38	.	4.2029	8.43316	3.82094	352	564
chr21	8426874	8427177	6_1C10_FLAG_DMSO_13_S6_R1_001_bam_peak_561	37	.	1.49971	8.31113	3.71192	245	303
chr7	129054563	129054840	6_1C10_FLAG_DMSO_13_S6_R1_001_bam_peak_859	36	.	4.41502	8.28044	3.68249	192	277
chr7	158148167	158148477	6_1C10_FLAG_DMSO_13_S6_R1_001_bam_peak_871	36	.	4.12691	8.26889	3.67338	261	310
chr16	29382796	29383096	6_1C10_FLAG_DMSO_13_S6_R1_001_bam_peak_331	36	.	4.91177	8.2607	3.66608	191	300
chr3	198101827	198102412	6_1C10_FLAG_DMSO_13_S6_R1_001_bam_peak_684	36	.	4.91177	8.2607	3.66608	198	585
chr6	43635722	43636313	6_1C10_FLAG_DMSO_13_S6_R1_001_bam_peak_799	36	.	5.09868	8.25737	3.66442	452	591
chr11	18633820	18634261	6_1C10_FLAG_DMSO_13_S6_R1_001_bam_peak_174	36	.	5.28829	8.25034	3.65818	208	441
chr5	34191249	34191635	6_1C10_FLAG_DMSO_13_S6_R1_001_bam_peak_742	35	.	4.07964	8.16599	3.5794	188	386
chr14	91351215	91351613	6_1C10_FLAG_DMSO_13_S6_R1_001_bam_peak_277	34	.	5.15898	8.04134	3.46086	182	398
chr20	47894644	47895461	6_1C10_FLAG_DMSO_13_S6_R1_001_bam_peak_537	34	.	3.49456	8.01855	3.43938	235	817
chr1	26744421	26744762	6_1C10_FLAG_DMSO_13_S6_R1_001_bam_peak_26	34	.	5.12114	7.98006	3.40244	192	341
chr1	53554013	53554323	6_1C10_FLAG_DMSO_13_S6_R1_001_bam_peak_42	34	.	5.12114	7.98006	3.40244	130	310
chr1	179002637	179002904	6_1C10_FLAG_DMSO_13_S6_R1_001_bam_peak_83	34	.	5.12114	7.98006	3.40244	216	267
chr1	202237082	202237349	6_1C10_FLAG_DMSO_13_S6_R1_001_bam_peak_89	34	.	5.12114	7.98006	3.40244	166	267
chr11	45080338	45080714	6_1C10_FLAG_DMSO_13_S6_R1_001_bam_peak_180	34	.	5.12114	7.98006	3.40244	259	376
chr11	64763529	64763796	6_1C10_FLAG_DMSO_13_S6_R1_001_bam_peak_185	34	.	4.26075	7.97428	3.40244	161	267
chr11	117819292	117819609	6_1C10_FLAG_DMSO_13_S6_R1_001_bam_peak_190	34	.	5.12114	7.98006	3.40244	149	317
chr11	118198392	118198722	6_1C10_FLAG_DMSO_13_S6_R1_001_bam_peak_193	34	.	5.12114	7.98006	3.40244	212	330
chr12	56158640	56158926	6_1C10_FLAG_DMSO_13_S6_R1_001_bam_peak_216	34	.	5.12114	7.98006	3.40244	61	286
chr14	22546221	22546488	6_1C10_FLAG_DMSO_13_S6_R1_001_bam_peak_252	34	.	5.12114	7.98006	3.40244	158	267
chr14	34454969	34455236	6_1C10_FLAG_DMSO_13_S6_R1_001_bam_peak_255	34	.	5.12114	7.98006	3.40244	26	267
chr14	97979672	97979939	6_1C10_FLAG_DMSO_13_S6_R1_001_bam_peak_279	34	.	5.12114	7.98006	3.40244	174	267
chr15	39172534	39172852	6_1C10_FLAG_DMSO_13_S6_R1_001_bam_peak_286	34	.	5.12114	7.98006	3.40244	171	318
chr15	57114345	57114652	6_1C10_FLAG_DMSO_13_S6_R1_001_bam_peak_293	34	.	5.12114	7.98006	3.40244	202	307
chr15	99472208	99472647	6_1C10_FLAG_DMSO_13_S6_R1_001_bam_peak_308	34	.	5.12114	7.98006	3.40244	181	439
chr15	101144039	101144306	6_1C10_FLAG_DMSO_13_S6_R1_001_bam_peak_310	34	.	5.12114	7.98006	3.40244	82	267
chr16	84750229	84750499	6_1C10_FLAG_DMSO_13_S6_R1_001_bam_peak_350	34	.	5.12114	7.98006	3.40244	115	270
chr17	58064738	58065043	6_1C10_FLAG_DMSO_13_S6_R1_001_bam_peak_384	34	.	5.12114	7.98006	3.40244	164	305
chr19	40157156	40157491	6_1C10_FLAG_DMSO_13_S6_R1_001_bam_peak_436	34	.	5.12114	7.98006	3.40244	144	335
chr2	111379317	111379584	6_1C10_FLAG_DMSO_13_S6_R1_001_bam_peak_484	34	.	5.12114	7.98006	3.40244	167	267
chr2	216276914	216277181	6_1C10_FLAG_DMSO_13_S6_R1_001_bam_peak_504	34	.	5.12114	7.98006	3.40244	211	267
chr2	234291606	234291886	6_1C10_FLAG_DMSO_13_S6_R1_001_bam_peak_511	34	.	5.12114	7.98006	3.40244	233	280
chr20	29803094	29803361	6_1C10_FLAG_DMSO_13_S6_R1_001_bam_peak_530	34	.	5.12114	7.98006	3.40244	149	267
chr20	44233583	44233881	6_1C10_FLAG_DMSO_13_S6_R1_001_bam_peak_535	34	.	5.11727	7.97378	3.40244	53	298
chr20	60055353	60055675	6_1C10_FLAG_DMSO_13_S6_R1_001_bam_peak_545	34	.	5.12114	7.98006	3.40244	114	322
chr21	9345958	9346392	6_1C10_FLAG_DMSO_13_S6_R1_001_bam_peak_573	34	.	4.26075	7.97428	3.40244	200	434
chr21	31392960	31393318	6_1C10_FLAG_DMSO_13_S6_R1_001_bam_peak_582	34	.	5.12114	7.98006	3.40244	209	358
chr21	45923951	45924296	6_1C10_FLAG_DMSO_13_S6_R1_001_bam_peak_589	34	.	5.12114	7.98006	3.40244	261	345
chr22	23220349	23220616	6_1C10_FLAG_DMSO_13_S6_R1_001_bam_peak_610	34	.	5.12114	7.98006	3.40244	176	267
chr22	39922675	39923047	6_1C10_FLAG_DMSO_13_S6_R1_001_bam_peak_632	34	.	5.12114	7.98006	3.40244	149	372
chr3	13582095	13582472	6_1C10_FLAG_DMSO_13_S6_R1_001_bam_peak_641	34	.	5.12114	7.98006	3.40244	135	377
chr3	196127477	196127881	6_1C10_FLAG_DMSO_13_S6_R1_001_bam_peak_682	34	.	5.11727	7.97378	3.40244	209	404
chr5	139348447	139348934	6_1C10_FLAG_DMSO_13_S6_R1_001_bam_peak_759	34	.	5.12114	7.98006	3.40244	384	487
chr9	124203533	124203823	6_1C10_FLAG_DMSO_13_S6_R1_001_bam_peak_940	34	.	5.12114	7.98006	3.40244	153	290
chr21	8413366	8413633	6_1C10_FLAG_DMSO_13_S6_R1_001_bam_peak_560	33	.	1.51245	7.89589	3.35395	129	267
chrY	56850604	56851164	6_1C10_FLAG_DMSO_13_S6_R1_001_bam_peak_959	33	.	1.59857	7.89199	3.3504	228	560
chr5	17527377	17527770	6_1C10_FLAG_DMSO_13_S6_R1_001_bam_peak_739	33	.	3.22118	7.88301	3.34195	164	393
chr1	11384110	11384390	6_1C10_FLAG_DMSO_13_S6_R1_001_bam_peak_10	32	.	4.91844	7.65048	3.27987	66	280
chr1	12057452	12057728	6_1C10_FLAG_DMSO_13_S6_R1_001_bam_peak_11	32	.	5.20699	7.81565	3.27987	106	276
chr1	15346500	15346782	6_1C10_FLAG_DMSO_13_S6_R1_001_bam_peak_13	32	.	5.20699	7.81565	3.27987	71	282
chr1	26378741	26379008	6_1C10_FLAG_DMSO_13_S6_R1_001_bam_peak_25	32	.	5.20699	7.81565	3.27987	83	267
chr1	54464016	54464283	6_1C10_FLAG_DMSO_13_S6_R1_001_bam_peak_44	32	.	5.20699	7.81565	3.27987	167	267
chr1	116920054	116920355	6_1C10_FLAG_DMSO_13_S6_R1_001_bam_peak_57	32	.	5.20699	7.81565	3.27987	93	301
chr1	152546819	152547145	6_1C10_FLAG_DMSO_13_S6_R1_001_bam_peak_68	32	.	5.20699	7.81565	3.27987	153	326
chr1	160711435	160711792	6_1C10_FLAG_DMSO_13_S6_R1_001_bam_peak_74	32	.	5.20699	7.81565	3.27987	169	357
chr1	182633660	182633927	6_1C10_FLAG_DMSO_13_S6_R1_001_bam_peak_86	32	.	5.20699	7.81565	3.27987	192	267
chr1	228016818	228017185	6_1C10_FLAG_DMSO_13_S6_R1_001_bam_peak_108	32	.	5.20699	7.81565	3.27987	66	367
chr1	235093792	235094268	6_1C10_FLAG_DMSO_13_S6_R1_001_bam_peak_110	32	.	5.20699	7.81565	3.27987	379	476
chr10	62527232	62527532	6_1C10_FLAG_DMSO_13_S6_R1_001_bam_peak_132	32	.	5.20699	7.81565	3.27987	214	300
chr10	63798419	63798686	6_1C10_FLAG_DMSO_13_S6_R1_001_bam_peak_133	32	.	5.20699	7.81565	3.27987	72	267
chr10	70665694	70665974	6_1C10_FLAG_DMSO_13_S6_R1_001_bam_peak_137	32	.	5.20699	7.81565	3.27987	173	280
chr10	71836352	71836639	6_1C10_FLAG_DMSO_13_S6_R1_001_bam_peak_138	32	.	5.20699	7.81565	3.27987	228	287
chr10	100508959	100509226	6_1C10_FLAG_DMSO_13_S6_R1_001_bam_peak_147	32	.	5.20699	7.81565	3.27987	186	267
chr10	124347116	124347453	6_1C10_FLAG_DMSO_13_S6_R1_001_bam_peak_159	32	.	5.20699	7.81565	3.27987	193	337
chr10	128160591	128161097	6_1C10_FLAG_DMSO_13_S6_R1_001_bam_peak_164	32	.	5.20699	7.81565	3.27987	339	506
chr11	20048543	20048923	6_1C10_FLAG_DMSO_13_S6_R1_001_bam_peak_175	32	.	5.20699	7.81565	3.27987	246	380
chr11	61961526	61961858	6_1C10_FLAG_DMSO_13_S6_R1_001_bam_peak_184	32	.	5.20699	7.81565	3.27987	188	332
chr11	69298679	69298995	6_1C10_FLAG_DMSO_13_S6_R1_001_bam_peak_186	32	.	5.20699	7.81565	3.27987	85	316
chr11	102558533	102558820	6_1C10_FLAG_DMSO_13_S6_R1_001_bam_peak_187	32	.	5.20699	7.81565	3.27987	185	287
chr11	106604257	106604524	6_1C10_FLAG_DMSO_13_S6_R1_001_bam_peak_188	32	.	5.20699	7.81565	3.27987	32	267
chr11	117823548	117823976	6_1C10_FLAG_DMSO_13_S6_R1_001_bam_peak_191	32	.	5.20699	7.81565	3.27987	109	428
chr11	128470962	128471467	6_1C10_FLAG_DMSO_13_S6_R1_001_bam_peak_196	32	.	5.20699	7.81565	3.27987	94	505
chr11	128632435	128632730	6_1C10_FLAG_DMSO_13_S6_R1_001_bam_peak_197	32	.	5.20699	7.81565	3.27987	214	295
chr12	52837124	52837646	6_1C10_FLAG_DMSO_13_S6_R1_001_bam_peak_215	32	.	5.20699	7.81565	3.27987	166	522
chr12	68223095	68223362	6_1C10_FLAG_DMSO_13_S6_R1_001_bam_peak_218	32	.	5.20699	7.81565	3.27987	154	267
chr12	96327689	96327956	6_1C10_FLAG_DMSO_13_S6_R1_001_bam_peak_223	32	.	5.20699	7.81565	3.27987	81	267
chr12	117085468	117085742	6_1C10_FLAG_DMSO_13_S6_R1_001_bam_peak_227	32	.	5.20699	7.81565	3.27987	200	274
chr12	119413070	119413387	6_1C10_FLAG_DMSO_13_S6_R1_001_bam_peak_228	32	.	5.20699	7.81565	3.27987	128	317
chr12	129261298	129261623	6_1C10_FLAG_DMSO_13_S6_R1_001_bam_peak_232	32	.	5.20699	7.81565	3.27987	163	325
chr12	129429265	129429532	6_1C10_FLAG_DMSO_13_S6_R1_001_bam_peak_233	32	.	5.20699	7.81565	3.27987	127	267
chr13	24130057	24130324	6_1C10_FLAG_DMSO_13_S6_R1_001_bam_peak_237	32	.	5.20699	7.81565	3.27987	192	267
chr13	42495083	42495350	6_1C10_FLAG_DMSO_13_S6_R1_001_bam_peak_240	32	.	5.20699	7.81565	3.27987	96	267
chr13	51114079	51114399	6_1C10_FLAG_DMSO_13_S6_R1_001_bam_peak_241	32	.	5.20699	7.81565	3.27987	193	320
chr14	50062111	50062378	6_1C10_FLAG_DMSO_13_S6_R1_001_bam_peak_260	32	.	5.20699	7.81565	3.27987	83	267
chr14	56141660	56141927	6_1C10_FLAG_DMSO_13_S6_R1_001_bam_peak_261	32	.	5.18473	7.78021	3.27987	103	267
chr14	56229686	56229953	6_1C10_FLAG_DMSO_13_S6_R1_001_bam_peak_263	32	.	5.20699	7.81565	3.27987	143	267
chr14	68478646	68478995	6_1C10_FLAG_DMSO_13_S6_R1_001_bam_peak_264	32	.	5.20699	7.81565	3.27987	115	349
chr14	68784529	68784823	6_1C10_FLAG_DMSO_13_S6_R1_001_bam_peak_269	32	.	5.20699	7.81565	3.27987	175	294
chr14	72728226	72728625	6_1C10_FLAG_DMSO_13_S6_R1_001_bam_peak_273	32	.	5.20699	7.81565	3.27987	184	399
chr15	70000655	70000986	6_1C10_FLAG_DMSO_13_S6_R1_001_bam_peak_300	32	.	5.20699	7.81565	3.27987	197	331
chr16	12203101	12203495	6_1C10_FLAG_DMSO_13_S6_R1_001_bam_peak_319	32	.	5.20699	7.81565	3.27987	139	394
chr16	12625255	12625522	6_1C10_FLAG_DMSO_13_S6_R1_001_bam_peak_320	32	.	5.20699	7.81565	3.27987	137	267
chr16	17070461	17070743	6_1C10_FLAG_DMSO_13_S6_R1_001_bam_peak_321	32	.	5.20699	7.81565	3.27987	190	282
chr16	19183315	19183629	6_1C10_FLAG_DMSO_13_S6_R1_001_bam_peak_324	32	.	5.20699	7.81565	3.27987	211	314
chr16	54049802	54050077	6_1C10_FLAG_DMSO_13_S6_R1_001_bam_peak_336	32	.	5.20699	7.81565	3.27987	15	275
chr16	54357113	54357400	6_1C10_FLAG_DMSO_13_S6_R1_001_bam_peak_337	32	.	5.20699	7.81565	3.27987	53	287
chr17	14741481	14741748	6_1C10_FLAG_DMSO_13_S6_R1_001_bam_peak_364	32	.	5.20699	7.81565	3.27987	199	267
chr17	29886179	29886538	6_1C10_FLAG_DMSO_13_S6_R1_001_bam_peak_371	32	.	5.20699	7.81565	3.27987	300	359
chr17	34236200	34236536	6_1C10_FLAG_DMSO_13_S6_R1_001_bam_peak_373	32	.	5.20699	7.81565	3.27987	205	336
chr17	36014111	36014378	6_1C10_FLAG_DMSO_13_S6_R1_001_bam_peak_374	32	.	5.20699	7.81565	3.27987	88	267
chr17	40518627	40518971	6_1C10_FLAG_DMSO_13_S6_R1_001_bam_peak_376	32	.	5.20699	7.81565	3.27987	190	344
chr17	40531400	40531733	6_1C10_FLAG_DMSO_13_S6_R1_001_bam_peak_377	32	.	5.20699	7.81565	3.27987	194	333
chr17	45640102	45640409	6_1C10_FLAG_DMSO_13_S6_R1_001_bam_peak_380	32	.	5.20699	7.81565	3.27987	228	307
chr17	67441351	67441649	6_1C10_FLAG_DMSO_13_S6_R1_001_bam_peak_390	32	.	5.20699	7.81565	3.27987	173	298
chr17	72617610	72617877	6_1C10_FLAG_DMSO_13_S6_R1_001_bam_peak_391	32	.	4.91844	7.65048	3.27987	156	267
chr18	983090	983357	6_1C10_FLAG_DMSO_13_S6_R1_001_bam_peak_398	32	.	5.20699	7.81565	3.27987	65	267
chr18	50165625	50165892	6_1C10_FLAG_DMSO_13_S6_R1_001_bam_peak_409	32	.	5.20699	7.81565	3.27987	111	267
chr19	14888538	14888990	6_1C10_FLAG_DMSO_13_S6_R1_001_bam_peak_423	32	.	5.20699	7.81565	3.27987	217	452
chr19	39045929	39046229	6_1C10_FLAG_DMSO_13_S6_R1_001_bam_peak_435	32	.	5.20699	7.81565	3.27987	169	300
chr19	51123307	51123680	6_1C10_FLAG_DMSO_13_S6_R1_001_bam_peak_442	32	.	5.09431	7.63618	3.27987	193	373
chr19	58527656	58527923	6_1C10_FLAG_DMSO_13_S6_R1_001_bam_peak_443	32	.	5.20699	7.81565	3.27987	148	267
chr2	1959269	1959750	6_1C10_FLAG_DMSO_13_S6_R1_001_bam_peak_455	32	.	5.20699	7.81565	3.27987	238	481
chr2	9735423	9735690	6_1C10_FLAG_DMSO_13_S6_R1_001_bam_peak_462	32	.	5.20699	7.81565	3.27987	172	267
chr2	17851338	17851605	6_1C10_FLAG_DMSO_13_S6_R1_001_bam_peak_464	32	.	5.20699	7.81565	3.27987	71	267
chr2	54753963	54754273	6_1C10_FLAG_DMSO_13_S6_R1_001_bam_peak_468	32	.	5.20699	7.81565	3.27987	206	310
chr2	54755863	54756132	6_1C10_FLAG_DMSO_13_S6_R1_001_bam_peak_469	32	.	5.20699	7.81565	3.27987	21	269
chr2	60516336	60516603	6_1C10_FLAG_DMSO_13_S6_R1_001_bam_peak_471	32	.	5.20699	7.81565	3.27987	167	267
chr2	65379475	65379759	6_1C10_FLAG_DMSO_13_S6_R1_001_bam_peak_472	32	.	5.20699	7.81565	3.27987	98	284
chr2	89551412	89551713	6_1C10_FLAG_DMSO_13_S6_R1_001_bam_peak_477	32	.	5.20699	7.81565	3.27987	97	301
chr2	95165930	95166300	6_1C10_FLAG_DMSO_13_S6_R1_001_bam_peak_479	32	.	5.20699	7.81565	3.27987	112	370
chr2	113677963	113678230	6_1C10_FLAG_DMSO_13_S6_R1_001_bam_peak_487	32	.	5.20699	7.81565	3.27987	114	267
chr2	120391778	120392045	6_1C10_FLAG_DMSO_13_S6_R1_001_bam_peak_488	32	.	4.99609	7.77699	3.27987	146	267
chr2	122098231	122098578	6_1C10_FLAG_DMSO_13_S6_R1_001_bam_peak_490	32	.	5.20699	7.81565	3.27987	116	347
chr2	128643430	128643778	6_1C10_FLAG_DMSO_13_S6_R1_001_bam_peak_492	32	.	5.20699	7.81565	3.27987	145	348
chr2	194604625	194604892	6_1C10_FLAG_DMSO_13_S6_R1_001_bam_peak_501	32	.	5.20699	7.81565	3.27987	38	267
chr2	203418386	203418653	6_1C10_FLAG_DMSO_13_S6_R1_001_bam_peak_503	32	.	5.09431	7.63618	3.27987	176	267
chr2	234427301	234427568	6_1C10_FLAG_DMSO_13_S6_R1_001_bam_peak_512	32	.	5.20699	7.81565	3.27987	159	267
chr20	29387835	29388129	6_1C10_FLAG_DMSO_13_S6_R1_001_bam_peak_528	32	.	5.20699	7.81565	3.27987	70	294
chr21	6372190	6372496	6_1C10_FLAG_DMSO_13_S6_R1_001_bam_peak_553	32	.	3.99275	7.70255	3.27987	193	306
chr21	9367611	9367909	6_1C10_FLAG_DMSO_13_S6_R1_001_bam_peak_575	32	.	4.31794	7.79556	3.27987	205	298
chr21	29148587	29149012	6_1C10_FLAG_DMSO_13_S6_R1_001_bam_peak_580	32	.	5.20699	7.81565	3.27987	129	425
chr21	39974712	39975050	6_1C10_FLAG_DMSO_13_S6_R1_001_bam_peak_587	32	.	5.20699	7.81565	3.27987	123	338
chr22	11897128	11897460	6_1C10_FLAG_DMSO_13_S6_R1_001_bam_peak_598	32	.	4.04513	7.81379	3.27987	135	332
chr22	37307315	37307582	6_1C10_FLAG_DMSO_13_S6_R1_001_bam_peak_628	32	.	5.20699	7.81565	3.27987	201	267
chr3	56773737	56774040	6_1C10_FLAG_DMSO_13_S6_R1_001_bam_peak_656	32	.	5.20699	7.81565	3.27987	103	303
chr3	60017679	60017971	6_1C10_FLAG_DMSO_13_S6_R1_001_bam_peak_658	32	.	5.20699	7.81565	3.27987	56	292
chr3	122890184	122890514	6_1C10_FLAG_DMSO_13_S6_R1_001_bam_peak_669	32	.	5.20699	7.81565	3.27987	92	330
chr3	139344255	139344522	6_1C10_FLAG_DMSO_13_S6_R1_001_bam_peak_671	32	.	5.20699	7.81565	3.27987	85	267
chr3	168211200	168211467	6_1C10_FLAG_DMSO_13_S6_R1_001_bam_peak_672	32	.	5.20699	7.81565	3.27987	109	267
chr3	171822235	171822502	6_1C10_FLAG_DMSO_13_S6_R1_001_bam_peak_673	32	.	5.20699	7.81565	3.27987	192	267
chr3	179132368	179132663	6_1C10_FLAG_DMSO_13_S6_R1_001_bam_peak_675	32	.	5.20699	7.81565	3.27987	216	295
chr3	190306549	190306833	6_1C10_FLAG_DMSO_13_S6_R1_001_bam_peak_678	32	.	5.20699	7.81565	3.27987	225	284
chr4	7855310	7855595	6_1C10_FLAG_DMSO_13_S6_R1_001_bam_peak_695	32	.	5.20699	7.81565	3.27987	81	285
chr4	16904597	16904907	6_1C10_FLAG_DMSO_13_S6_R1_001_bam_peak_698	32	.	5.20699	7.81565	3.27987	153	310
chr4	39459007	39459274	6_1C10_FLAG_DMSO_13_S6_R1_001_bam_peak_699	32	.	5.20699	7.81565	3.27987	87	267
chr4	76994221	76994616	6_1C10_FLAG_DMSO_13_S6_R1_001_bam_peak_712	32	.	5.20699	7.81565	3.27987	199	395
chr4	77862447	77862714	6_1C10_FLAG_DMSO_13_S6_R1_001_bam_peak_713	32	.	5.20699	7.81565	3.27987	203	267
chr4	145035246	145035517	6_1C10_FLAG_DMSO_13_S6_R1_001_bam_peak_719	32	.	5.20699	7.81565	3.27987	153	271
chr4	165283827	165284094	6_1C10_FLAG_DMSO_13_S6_R1_001_bam_peak_725	32	.	5.20699	7.81565	3.27987	184	267
chr5	705033	705472	6_1C10_FLAG_DMSO_13_S6_R1_001_bam_peak_734	32	.	5.20699	7.81565	3.27987	191	439
chr5	132105107	132105518	6_1C10_FLAG_DMSO_13_S6_R1_001_bam_peak_754	32	.	5.20699	7.81565	3.27987	157	411
chr5	160463516	160463792	6_1C10_FLAG_DMSO_13_S6_R1_001_bam_peak_768	32	.	5.20699	7.81565	3.27987	163	276
chr6	404901	405192	6_1C10_FLAG_DMSO_13_S6_R1_001_bam_peak_771	32	.	5.20699	7.81565	3.27987	228	291
chr6	14449982	14450260	6_1C10_FLAG_DMSO_13_S6_R1_001_bam_peak_774	32	.	5.20699	7.81565	3.27987	148	278
chr6	21830299	21830572	6_1C10_FLAG_DMSO_13_S6_R1_001_bam_peak_778	32	.	4.60224	7.72269	3.27987	127	273
chr6	28335783	28336050	6_1C10_FLAG_DMSO_13_S6_R1_001_bam_peak_786	32	.	5.20699	7.81565	3.27987	176	267
chr6	33905894	33906161	6_1C10_FLAG_DMSO_13_S6_R1_001_bam_peak_789	32	.	5.20699	7.81565	3.27987	87	267
chr6	38305981	38306248	6_1C10_FLAG_DMSO_13_S6_R1_001_bam_peak_792	32	.	5.20699	7.81565	3.27987	226	267
chr6	40710638	40710905	6_1C10_FLAG_DMSO_13_S6_R1_001_bam_peak_794	32	.	5.20699	7.81565	3.27987	185	267
chr6	41318487	41318754	6_1C10_FLAG_DMSO_13_S6_R1_001_bam_peak_796	32	.	5.20699	7.81565	3.27987	87	267
chr6	42391815	42392084	6_1C10_FLAG_DMSO_13_S6_R1_001_bam_peak_798	32	.	5.20699	7.81565	3.27987	45	269
chr6	43668298	43668647	6_1C10_FLAG_DMSO_13_S6_R1_001_bam_peak_800	32	.	5.20699	7.81565	3.27987	222	349
chr6	43869858	43870125	6_1C10_FLAG_DMSO_13_S6_R1_001_bam_peak_801	32	.	5.20699	7.81565	3.27987	102	267
chr6	99425319	99425704	6_1C10_FLAG_DMSO_13_S6_R1_001_bam_peak_810	32	.	5.20699	7.81565	3.27987	266	385
chr6	127926717	127927055	6_1C10_FLAG_DMSO_13_S6_R1_001_bam_peak_814	32	.	5.20699	7.81565	3.27987	111	338
chr6	134374463	134374730	6_1C10_FLAG_DMSO_13_S6_R1_001_bam_peak_817	32	.	5.20699	7.81565	3.27987	151	267
chr7	36286337	36286694	6_1C10_FLAG_DMSO_13_S6_R1_001_bam_peak_842	32	.	5.20699	7.81565	3.27987	235	357
chr7	38363377	38363644	6_1C10_FLAG_DMSO_13_S6_R1_001_bam_peak_845	32	.	4.91844	7.65048	3.27987	84	267
chr7	106744775	106745042	6_1C10_FLAG_DMSO_13_S6_R1_001_bam_peak_858	32	.	5.20699	7.81565	3.27987	187	267
chr8	20282130	20282488	6_1C10_FLAG_DMSO_13_S6_R1_001_bam_peak_883	32	.	5.20699	7.81565	3.27987	223	358
chr8	29583946	29584217	6_1C10_FLAG_DMSO_13_S6_R1_001_bam_peak_888	32	.	5.20699	7.81565	3.27987	84	271
chr8	30792252	30792679	6_1C10_FLAG_DMSO_13_S6_R1_001_bam_peak_889	32	.	4.91844	7.65048	3.27987	194	427
chr8	70555498	70555765	6_1C10_FLAG_DMSO_13_S6_R1_001_bam_peak_894	32	.	5.20699	7.81565	3.27987	76	267
chr8	95182022	95182289	6_1C10_FLAG_DMSO_13_S6_R1_001_bam_peak_897	32	.	5.20699	7.81565	3.27987	113	267
chr8	107441718	107442028	6_1C10_FLAG_DMSO_13_S6_R1_001_bam_peak_901	32	.	5.20699	7.81565	3.27987	118	310
chr8	128413475	128413742	6_1C10_FLAG_DMSO_13_S6_R1_001_bam_peak_903	32	.	5.20699	7.81565	3.27987	189	267
chr8	133503004	133503353	6_1C10_FLAG_DMSO_13_S6_R1_001_bam_peak_905	32	.	5.20699	7.81565	3.27987	163	349
chr9	64132017	64132289	6_1C10_FLAG_DMSO_13_S6_R1_001_bam_peak_921	32	.	5.20699	7.81565	3.27987	119	272
chr9	78373910	78374181	6_1C10_FLAG_DMSO_13_S6_R1_001_bam_peak_924	32	.	5.20699	7.81565	3.27987	30	271
chr1	153540817	153541100	6_1C10_FLAG_DMSO_13_S6_R1_001_bam_peak_69	32	.	4.53481	7.60398	3.25966	145	283
chr1	156961944	156962250	6_1C10_FLAG_DMSO_13_S6_R1_001_bam_peak_71	32	.	4.53481	7.60398	3.25966	115	306
chr1	181393388	181393660	6_1C10_FLAG_DMSO_13_S6_R1_001_bam_peak_85	32	.	4.53481	7.60398	3.25966	173	272
chr1	226708638	226708905	6_1C10_FLAG_DMSO_13_S6_R1_001_bam_peak_106	32	.	4.53481	7.60398	3.25966	64	267
chr22	11783460	11783812	6_1C10_FLAG_DMSO_13_S6_R1_001_bam_peak_592	32	.	4.53481	7.60398	3.25966	147	352
chr5	150449450	150449742	6_1C10_FLAG_DMSO_13_S6_R1_001_bam_peak_766	32	.	4.53481	7.60398	3.25966	41	292
chr7	27877640	27877917	6_1C10_FLAG_DMSO_13_S6_R1_001_bam_peak_838	32	.	4.53481	7.60398	3.25966	112	277
chr8	141873964	141874336	6_1C10_FLAG_DMSO_13_S6_R1_001_bam_peak_908	32	.	4.53481	7.60398	3.25966	185	372
chr17	45228296	45228563	6_1C10_FLAG_DMSO_13_S6_R1_001_bam_peak_379	32	.	4.88052	7.58855	3.24819	144	267
chr6	25056073	25056615	6_1C10_FLAG_DMSO_13_S6_R1_001_bam_peak_780	32	.	4.3596	7.58248	3.24277	41	542
chr1	225460443	225460711	6_1C10_FLAG_DMSO_13_S6_R1_001_bam_peak_104	32	.	5.05028	7.56597	3.22731	225	268
chr17	201499	201779	6_1C10_FLAG_DMSO_13_S6_R1_001_bam_peak_352	32	.	3.92057	7.54817	3.21181	254	280
chr4	28784	29422	6_1C10_FLAG_DMSO_13_S6_R1_001_bam_peak_687	32	.	3.92057	7.54817	3.21181	376	638
chr8	143669339	143669780	6_1C10_FLAG_DMSO_13_S6_R1_001_bam_peak_911	32	.	3.92057	7.54817	3.21181	196	441
chr1	125179802	125180300	6_1C10_FLAG_DMSO_13_S6_R1_001_bam_peak_59	32	.	1.27734	7.53953	3.20426	417	498
chr13	19586872	19587184	6_1C10_FLAG_DMSO_13_S6_R1_001_bam_peak_235	31	.	4.16974	7.50876	3.17455	79	312
chr17	66373980	66374258	6_1C10_FLAG_DMSO_13_S6_R1_001_bam_peak_388	31	.	5.007	7.49693	3.16445	58	278
chr15	99797194	99797461	6_1C10_FLAG_DMSO_13_S6_R1_001_bam_peak_309	31	.	4.96445	7.42902	3.10024	98	267
chr8	12568532	12568998	6_1C10_FLAG_DMSO_13_S6_R1_001_bam_peak_878	31	.	4.96445	7.42902	3.10024	233	466
chr14	39169765	39170048	6_1C10_FLAG_DMSO_13_S6_R1_001_bam_peak_257	30	.	4.92263	7.36219	3.03729	46	283
chr15	63857778	63858048	6_1C10_FLAG_DMSO_13_S6_R1_001_bam_peak_295	30	.	4.92263	7.36219	3.03729	205	270
chr15	90059419	90059771	6_1C10_FLAG_DMSO_13_S6_R1_001_bam_peak_306	30	.	4.92263	7.36219	3.03729	212	352
chr22	17876951	17877334	6_1C10_FLAG_DMSO_13_S6_R1_001_bam_peak_608	30	.	4.92263	7.36219	3.03729	178	383
chr3	13581249	13581516	6_1C10_FLAG_DMSO_13_S6_R1_001_bam_peak_640	30	.	4.92263	7.36219	3.03729	59	267
chr6	89298954	89299327	6_1C10_FLAG_DMSO_13_S6_R1_001_bam_peak_807	30	.	4.92263	7.36219	3.03729	210	373
chr8	20437248	20437548	6_1C10_FLAG_DMSO_13_S6_R1_001_bam_peak_884	30	.	4.92263	7.36219	3.03729	105	300
chr9	60525844	60526220	6_1C10_FLAG_DMSO_13_S6_R1_001_bam_peak_919	29	.	4.35524	7.28491	2.97212	140	376
chr2	230319094	230319391	6_1C10_FLAG_DMSO_13_S6_R1_001_bam_peak_507	29	.	4.84105	7.2317	2.92145	252	297
chr5	119309606	119309873	6_1C10_FLAG_DMSO_13_S6_R1_001_bam_peak_751	29	.	4.84105	7.2317	2.92145	114	267
chr1	16602026	16602477	6_1C10_FLAG_DMSO_13_S6_R1_001_bam_peak_16	28	.	3.44572	7.18948	2.88113	366	451
chr2	1781183	1781719	6_1C10_FLAG_DMSO_13_S6_R1_001_bam_peak_453	28	.	4.80127	7.16798	2.86054	246	536
chr21	8243684	8244150	6_1C10_FLAG_DMSO_13_S6_R1_001_bam_peak_558	28	.	1.46714	7.14913	2.84302	372	466
chr20	30824872	30825154	6_1C10_FLAG_DMSO_13_S6_R1_001_bam_peak_531	27	.	4.5638	7.06756	2.76586	55	282
chr4	26872	27208	6_1C10_FLAG_DMSO_13_S6_R1_001_bam_peak_685	27	.	4.5638	7.06756	2.76586	103	336
chr7	76009204	76009506	6_1C10_FLAG_DMSO_13_S6_R1_001_bam_peak_853	27	.	4.5638	7.06756	2.76586	77	302
chr1	820352	820619	6_1C10_FLAG_DMSO_13_S6_R1_001_bam_peak_7	27	.	4.72721	7.04918	2.75148	141	267
chr1	46185285	46185552	6_1C10_FLAG_DMSO_13_S6_R1_001_bam_peak_40	27	.	4.72721	7.04918	2.75148	99	267
chr1	94912534	94912841	6_1C10_FLAG_DMSO_13_S6_R1_001_bam_peak_52	27	.	4.72721	7.04918	2.75148	102	307
chr1	110203079	110203346	6_1C10_FLAG_DMSO_13_S6_R1_001_bam_peak_55	27	.	4.72721	7.04918	2.75148	164	267
chr1	156581341	156581629	6_1C10_FLAG_DMSO_13_S6_R1_001_bam_peak_70	27	.	4.72721	7.04918	2.75148	130	288
chr1	167679430	167679754	6_1C10_FLAG_DMSO_13_S6_R1_001_bam_peak_80	27	.	4.72721	7.04918	2.75148	110	324
chr1	212622255	212622535	6_1C10_FLAG_DMSO_13_S6_R1_001_bam_peak_100	27	.	4.72721	7.04918	2.75148	120	280
chr10	7120880	7121147	6_1C10_FLAG_DMSO_13_S6_R1_001_bam_peak_119	27	.	4.72721	7.04918	2.75148	85	267
chr11	110908289	110908687	6_1C10_FLAG_DMSO_13_S6_R1_001_bam_peak_189	27	.	4.72721	7.04918	2.75148	231	398
chr12	11662199	11662466	6_1C10_FLAG_DMSO_13_S6_R1_001_bam_peak_201	27	.	4.72721	7.04918	2.75148	159	267
chr12	11877422	11877700	6_1C10_FLAG_DMSO_13_S6_R1_001_bam_peak_203	27	.	4.72721	7.04918	2.75148	173	278
chr13	20474835	20475164	6_1C10_FLAG_DMSO_13_S6_R1_001_bam_peak_236	27	.	4.72363	7.04343	2.75148	244	329
chr14	20633186	20633575	6_1C10_FLAG_DMSO_13_S6_R1_001_bam_peak_250	27	.	4.72721	7.04918	2.75148	232	389
chr14	49830379	49830646	6_1C10_FLAG_DMSO_13_S6_R1_001_bam_peak_259	27	.	4.72721	7.04918	2.75148	98	267
chr15	76972824	76973091	6_1C10_FLAG_DMSO_13_S6_R1_001_bam_peak_302	27	.	4.72721	7.04918	2.75148	86	267
chr16	68064890	68065219	6_1C10_FLAG_DMSO_13_S6_R1_001_bam_peak_343	27	.	4.72721	7.04918	2.75148	228	329
chr16	81723971	81724268	6_1C10_FLAG_DMSO_13_S6_R1_001_bam_peak_349	27	.	4.72721	7.04918	2.75148	66	297
chr17	15552407	15552674	6_1C10_FLAG_DMSO_13_S6_R1_001_bam_peak_365	27	.	4.72721	7.04918	2.75148	31	267
chr18	2518432	2518730	6_1C10_FLAG_DMSO_13_S6_R1_001_bam_peak_401	27	.	4.72721	7.04918	2.75148	85	298
chr18	77115812	77116079	6_1C10_FLAG_DMSO_13_S6_R1_001_bam_peak_413	27	.	4.72721	7.04918	2.75148	144	267
chr2	1323118	1323395	6_1C10_FLAG_DMSO_13_S6_R1_001_bam_peak_450	27	.	4.72721	7.04918	2.75148	202	277
chr2	3223826	3224103	6_1C10_FLAG_DMSO_13_S6_R1_001_bam_peak_458	27	.	4.72721	7.04918	2.75148	212	277
chr2	10408556	10408823	6_1C10_FLAG_DMSO_13_S6_R1_001_bam_peak_463	27	.	4.72721	7.04918	2.75148	194	267
chr2	127467264	127467531	6_1C10_FLAG_DMSO_13_S6_R1_001_bam_peak_491	27	.	4.72721	7.04918	2.75148	127	267
chr2	171938763	171939030	6_1C10_FLAG_DMSO_13_S6_R1_001_bam_peak_500	27	.	4.72721	7.04918	2.75148	101	267
chr2	237673364	237673712	6_1C10_FLAG_DMSO_13_S6_R1_001_bam_peak_515	27	.	4.72721	7.04918	2.75148	123	348
chr20	25402310	25402577	6_1C10_FLAG_DMSO_13_S6_R1_001_bam_peak_525	27	.	4.72721	7.04918	2.75148	239	267
chr20	29436394	29436661	6_1C10_FLAG_DMSO_13_S6_R1_001_bam_peak_529	27	.	4.72721	7.04918	2.75148	143	267
chr22	18815370	18815637	6_1C10_FLAG_DMSO_13_S6_R1_001_bam_peak_609	27	.	4.72721	7.04918	2.75148	66	267
chr22	35611820	35612087	6_1C10_FLAG_DMSO_13_S6_R1_001_bam_peak_622	27	.	4.72721	7.04918	2.75148	51	267
chr3	39281068	39281402	6_1C10_FLAG_DMSO_13_S6_R1_001_bam_peak_649	27	.	4.72721	7.04918	2.75148	87	334
chr4	98625313	98625580	6_1C10_FLAG_DMSO_13_S6_R1_001_bam_peak_716	27	.	4.72721	7.04918	2.75148	199	267
chr5	142801145	142801460	6_1C10_FLAG_DMSO_13_S6_R1_001_bam_peak_763	27	.	4.72721	7.04918	2.75148	149	315
chr5	157918875	157919183	6_1C10_FLAG_DMSO_13_S6_R1_001_bam_peak_767	27	.	4.72721	7.04918	2.75148	78	308
chr6	52517541	52517808	6_1C10_FLAG_DMSO_13_S6_R1_001_bam_peak_803	27	.	4.72721	7.04918	2.75148	82	267
chr6	90413100	90413367	6_1C10_FLAG_DMSO_13_S6_R1_001_bam_peak_809	27	.	4.72721	7.04918	2.75148	149	267
chr7	24903765	24904032	6_1C10_FLAG_DMSO_13_S6_R1_001_bam_peak_837	27	.	4.72721	7.04918	2.75148	93	267
chr9	62986	63253	6_1C10_FLAG_DMSO_13_S6_R1_001_bam_peak_912	27	.	4.72721	7.04918	2.75148	226	267
chr9	64445097	64445380	6_1C10_FLAG_DMSO_13_S6_R1_001_bam_peak_922	27	.	4.72721	7.04918	2.75148	150	283
chrX	9411257	9411622	6_1C10_FLAG_DMSO_13_S6_R1_001_bam_peak_945	27	.	4.72721	7.04918	2.75148	359	365
chr21	6374173	6374494	6_1C10_FLAG_DMSO_13_S6_R1_001_bam_peak_554	27	.	3.56158	6.99996	2.74622	70	321
chr22	11931995	11932736	6_1C10_FLAG_DMSO_13_S6_R1_001_bam_peak_600	27	.	3.56158	6.99996	2.74622	194	741
chr11	3654302	3654598	6_1C10_FLAG_DMSO_13_S6_R1_001_bam_peak_170	26	.	2.7189	6.89832	2.64987	132	296
chr15	82343133	82343400	6_1C10_FLAG_DMSO_13_S6_R1_001_bam_peak_305	26	.	4.61177	6.8635	2.61759	134	267
chr9	129103157	129103434	6_1C10_FLAG_DMSO_13_S6_R1_001_bam_peak_941	26	.	4.43586	6.85485	2.60962	183	277
chr1	7548985	7549324	6_1C10_FLAG_DMSO_13_S6_R1_001_bam_peak_9	26	.	4.23249	6.78633	2.60408	240	339
chr1	15352590	15353106	6_1C10_FLAG_DMSO_13_S6_R1_001_bam_peak_14	26	.	4.77307	6.848	2.60408	441	516
chr1	27112263	27112575	6_1C10_FLAG_DMSO_13_S6_R1_001_bam_peak_28	26	.	4.5401	6.74786	2.60408	195	312
chr1	30760479	30760746	6_1C10_FLAG_DMSO_13_S6_R1_001_bam_peak_30	26	.	4.77307	6.848	2.60408	172	267
chr1	41737932	41738199	6_1C10_FLAG_DMSO_13_S6_R1_001_bam_peak_34	26	.	4.77307	6.848	2.60408	129	267
chr1	41752076	41752417	6_1C10_FLAG_DMSO_13_S6_R1_001_bam_peak_35	26	.	4.77307	6.848	2.60408	257	341
chr1	41806590	41806982	6_1C10_FLAG_DMSO_13_S6_R1_001_bam_peak_38	26	.	4.77307	6.848	2.60408	240	392
chr1	59730969	59731242	6_1C10_FLAG_DMSO_13_S6_R1_001_bam_peak_45	26	.	4.77307	6.848	2.60408	201	273
chr1	91584546	91584813	6_1C10_FLAG_DMSO_13_S6_R1_001_bam_peak_50	26	.	4.77307	6.848	2.60408	79	267
chr1	108051615	108051922	6_1C10_FLAG_DMSO_13_S6_R1_001_bam_peak_54	26	.	4.77307	6.848	2.60408	230	307
chr1	115654526	115654856	6_1C10_FLAG_DMSO_13_S6_R1_001_bam_peak_56	26	.	4.77307	6.848	2.60408	213	330
chr1	145927166	145927433	6_1C10_FLAG_DMSO_13_S6_R1_001_bam_peak_61	26	.	4.71086	6.74984	2.60408	69	267
chr1	158986491	158986799	6_1C10_FLAG_DMSO_13_S6_R1_001_bam_peak_73	26	.	4.77307	6.848	2.60408	260	308
chr1	177900345	177900612	6_1C10_FLAG_DMSO_13_S6_R1_001_bam_peak_82	26	.	4.77307	6.848	2.60408	42	267
chr1	186146884	186147151	6_1C10_FLAG_DMSO_13_S6_R1_001_bam_peak_87	26	.	4.77307	6.848	2.60408	204	267
chr1	198621236	198621601	6_1C10_FLAG_DMSO_13_S6_R1_001_bam_peak_88	26	.	4.5401	6.74786	2.60408	101	365
chr1	203711712	203712002	6_1C10_FLAG_DMSO_13_S6_R1_001_bam_peak_90	26	.	4.77307	6.848	2.60408	129	290
chr1	206053160	206053427	6_1C10_FLAG_DMSO_13_S6_R1_001_bam_peak_93	26	.	4.77307	6.848	2.60408	29	267
chr1	212367950	212368217	6_1C10_FLAG_DMSO_13_S6_R1_001_bam_peak_98	26	.	4.77307	6.848	2.60408	101	267
chr1	212457719	212457987	6_1C10_FLAG_DMSO_13_S6_R1_001_bam_peak_99	26	.	4.23249	6.78633	2.60408	153	268
chr1	225818263	225818729	6_1C10_FLAG_DMSO_13_S6_R1_001_bam_peak_105	26	.	4.77307	6.848	2.60408	320	466
chr1	246478550	246478817	6_1C10_FLAG_DMSO_13_S6_R1_001_bam_peak_113	26	.	4.77307	6.848	2.60408	111	267
chr10	1421009	1421366	6_1C10_FLAG_DMSO_13_S6_R1_001_bam_peak_115	26	.	4.23249	6.78633	2.60408	218	357
chr10	6069650	6069978	6_1C10_FLAG_DMSO_13_S6_R1_001_bam_peak_116	26	.	4.77307	6.848	2.60408	70	328
chr10	6543663	6543930	6_1C10_FLAG_DMSO_13_S6_R1_001_bam_peak_118	26	.	4.77307	6.848	2.60408	169	267
chr10	17430734	17431001	6_1C10_FLAG_DMSO_13_S6_R1_001_bam_peak_124	26	.	4.77307	6.848	2.60408	42	267
chr10	35379709	35380032	6_1C10_FLAG_DMSO_13_S6_R1_001_bam_peak_127	26	.	4.77307	6.848	2.60408	154	323
chr10	79027943	79028210	6_1C10_FLAG_DMSO_13_S6_R1_001_bam_peak_142	26	.	4.77307	6.848	2.60408	136	267
chr10	79557183	79557535	6_1C10_FLAG_DMSO_13_S6_R1_001_bam_peak_143	26	.	4.77307	6.848	2.60408	138	352
chr10	102776878	102777191	6_1C10_FLAG_DMSO_13_S6_R1_001_bam_peak_150	26	.	4.75267	6.8158	2.60408	221	313
chr10	103736394	103736661	6_1C10_FLAG_DMSO_13_S6_R1_001_bam_peak_151	26	.	4.77307	6.848	2.60408	64	267
chr10	124142573	124142840	6_1C10_FLAG_DMSO_13_S6_R1_001_bam_peak_158	26	.	4.77307	6.848	2.60408	156	267
chr10	124708470	124708737	6_1C10_FLAG_DMSO_13_S6_R1_001_bam_peak_162	26	.	4.77307	6.848	2.60408	67	267
chr11	3544362	3544774	6_1C10_FLAG_DMSO_13_S6_R1_001_bam_peak_169	26	.	4.77307	6.848	2.60408	105	412
chr11	60872393	60872840	6_1C10_FLAG_DMSO_13_S6_R1_001_bam_peak_182	26	.	4.77307	6.848	2.60408	416	447
chr12	11815338	11815730	6_1C10_FLAG_DMSO_13_S6_R1_001_bam_peak_202	26	.	4.77307	6.848	2.60408	196	392
chr12	12015816	12016104	6_1C10_FLAG_DMSO_13_S6_R1_001_bam_peak_205	26	.	4.77307	6.848	2.60408	231	288
chr12	52662943	52663275	6_1C10_FLAG_DMSO_13_S6_R1_001_bam_peak_213	26	.	4.77307	6.848	2.60408	201	332
chr12	52836442	52836725	6_1C10_FLAG_DMSO_13_S6_R1_001_bam_peak_214	26	.	4.77307	6.848	2.60408	118	283
chr12	129063448	129063754	6_1C10_FLAG_DMSO_13_S6_R1_001_bam_peak_231	26	.	4.77307	6.848	2.60408	115	306
chr13	60267586	60267853	6_1C10_FLAG_DMSO_13_S6_R1_001_bam_peak_242	26	.	4.77307	6.848	2.60408	180	267
chr14	21049635	21049965	6_1C10_FLAG_DMSO_13_S6_R1_001_bam_peak_251	26	.	4.23249	6.78633	2.60408	178	330
chr14	44962371	44962676	6_1C10_FLAG_DMSO_13_S6_R1_001_bam_peak_258	26	.	4.77307	6.848	2.60408	54	305
chr14	56217577	56217844	6_1C10_FLAG_DMSO_13_S6_R1_001_bam_peak_262	26	.	4.77307	6.848	2.60408	152	267
chr14	68661756	68662124	6_1C10_FLAG_DMSO_13_S6_R1_001_bam_peak_266	26	.	4.77307	6.848	2.60408	266	368
chr14	68775675	68775942	6_1C10_FLAG_DMSO_13_S6_R1_001_bam_peak_267	26	.	4.77307	6.848	2.60408	19	267
chr14	72580524	72580794	6_1C10_FLAG_DMSO_13_S6_R1_001_bam_peak_272	26	.	4.77307	6.848	2.60408	218	270
chr15	44725703	44725970	6_1C10_FLAG_DMSO_13_S6_R1_001_bam_peak_288	26	.	4.23249	6.78633	2.60408	89	267
chr15	67102591	67102908	6_1C10_FLAG_DMSO_13_S6_R1_001_bam_peak_297	26	.	4.77307	6.848	2.60408	239	317
chr15	67955755	67956022	6_1C10_FLAG_DMSO_13_S6_R1_001_bam_peak_298	26	.	4.77307	6.848	2.60408	112	267
chr16	46398749	46399101	6_1C10_FLAG_DMSO_13_S6_R1_001_bam_peak_334	26	.	1.26951	6.58672	2.60408	109	352
chr16	57591658	57591982	6_1C10_FLAG_DMSO_13_S6_R1_001_bam_peak_339	26	.	4.77307	6.848	2.60408	160	324
chr17	6530655	6530969	6_1C10_FLAG_DMSO_13_S6_R1_001_bam_peak_360	26	.	4.77307	6.848	2.60408	146	314
chr17	27651780	27652162	6_1C10_FLAG_DMSO_13_S6_R1_001_bam_peak_369	26	.	4.77307	6.848	2.60408	136	382
chr17	38786757	38787024	6_1C10_FLAG_DMSO_13_S6_R1_001_bam_peak_375	26	.	4.23249	6.78633	2.60408	108	267
chr17	48440813	48441080	6_1C10_FLAG_DMSO_13_S6_R1_001_bam_peak_381	26	.	4.77307	6.848	2.60408	22	267
chr17	51461972	51462263	6_1C10_FLAG_DMSO_13_S6_R1_001_bam_peak_383	26	.	4.77307	6.848	2.60408	185	291
chr17	64791882	64792149	6_1C10_FLAG_DMSO_13_S6_R1_001_bam_peak_386	26	.	4.77307	6.848	2.60408	239	267
chr18	12362051	12362318	6_1C10_FLAG_DMSO_13_S6_R1_001_bam_peak_402	26	.	4.77307	6.848	2.60408	163	267
chr18	22725144	22725439	6_1C10_FLAG_DMSO_13_S6_R1_001_bam_peak_407	26	.	4.77307	6.848	2.60408	176	295
chr19	7720990	7721469	6_1C10_FLAG_DMSO_13_S6_R1_001_bam_peak_416	26	.	4.77307	6.848	2.60408	98	479
chr19	11437410	11437677	6_1C10_FLAG_DMSO_13_S6_R1_001_bam_peak_420	26	.	4.23249	6.78633	2.60408	109	267
chr19	18045329	18045649	6_1C10_FLAG_DMSO_13_S6_R1_001_bam_peak_426	26	.	4.77307	6.848	2.60408	155	320
chr2	768715	769101	6_1C10_FLAG_DMSO_13_S6_R1_001_bam_peak_444	26	.	4.34452	6.70207	2.60408	281	386
chr2	1830684	1830951	6_1C10_FLAG_DMSO_13_S6_R1_001_bam_peak_454	26	.	4.77307	6.848	2.60408	48	267
chr2	3180826	3181150	6_1C10_FLAG_DMSO_13_S6_R1_001_bam_peak_457	26	.	2.72722	6.60014	2.60408	185	324
chr2	9703245	9703679	6_1C10_FLAG_DMSO_13_S6_R1_001_bam_peak_461	26	.	4.77307	6.848	2.60408	179	434
chr2	18240379	18240646	6_1C10_FLAG_DMSO_13_S6_R1_001_bam_peak_465	26	.	4.5401	6.74786	2.60408	166	267
chr2	26808963	26809230	6_1C10_FLAG_DMSO_13_S6_R1_001_bam_peak_466	26	.	4.77307	6.848	2.60408	115	267
chr2	69714458	69714805	6_1C10_FLAG_DMSO_13_S6_R1_001_bam_peak_475	26	.	4.71086	6.74984	2.60408	223	347
chr2	111411006	111411279	6_1C10_FLAG_DMSO_13_S6_R1_001_bam_peak_485	26	.	4.77307	6.848	2.60408	58	273
chr2	128662183	128662450	6_1C10_FLAG_DMSO_13_S6_R1_001_bam_peak_493	26	.	4.77307	6.848	2.60408	89	267
chr2	161313392	161313659	6_1C10_FLAG_DMSO_13_S6_R1_001_bam_peak_496	26	.	4.71086	6.74984	2.60408	31	267
chr2	170872991	170873381	6_1C10_FLAG_DMSO_13_S6_R1_001_bam_peak_499	26	.	4.77307	6.848	2.60408	134	390
chr20	20681051	20681318	6_1C10_FLAG_DMSO_13_S6_R1_001_bam_peak_524	26	.	4.77307	6.848	2.60408	77	267
chr20	29121882	29122230	6_1C10_FLAG_DMSO_13_S6_R1_001_bam_peak_527	26	.	4.23249	6.78633	2.60408	202	348
chr20	57426215	57426482	6_1C10_FLAG_DMSO_13_S6_R1_001_bam_peak_543	26	.	4.77307	6.848	2.60408	83	267
chr21	5232207	5232474	6_1C10_FLAG_DMSO_13_S6_R1_001_bam_peak_548	26	.	3.92446	6.76133	2.60408	161	267
chr21	8757414	8757810	6_1C10_FLAG_DMSO_13_S6_R1_001_bam_peak_567	26	.	4.23249	6.78633	2.60408	107	396
chr22	11815383	11815714	6_1C10_FLAG_DMSO_13_S6_R1_001_bam_peak_595	26	.	1.77178	6.65138	2.60408	184	331
chr22	29240670	29240937	6_1C10_FLAG_DMSO_13_S6_R1_001_bam_peak_615	26	.	4.71086	6.74984	2.60408	237	267
chr22	31825362	31825648	6_1C10_FLAG_DMSO_13_S6_R1_001_bam_peak_618	26	.	4.77307	6.848	2.60408	189	286
chr3	17161107	17161587	6_1C10_FLAG_DMSO_13_S6_R1_001_bam_peak_644	26	.	4.77307	6.848	2.60408	415	480
chr3	60056728	60056995	6_1C10_FLAG_DMSO_13_S6_R1_001_bam_peak_659	26	.	4.77307	6.848	2.60408	32	267
chr3	69051531	69051889	6_1C10_FLAG_DMSO_13_S6_R1_001_bam_peak_660	26	.	4.77307	6.848	2.60408	94	358
chr3	75635304	75635571	6_1C10_FLAG_DMSO_13_S6_R1_001_bam_peak_662	26	.	4.5401	6.74786	2.60408	96	267
chr3	120596423	120596733	6_1C10_FLAG_DMSO_13_S6_R1_001_bam_peak_668	26	.	4.23249	6.78633	2.60408	76	310
chr3	134012138	134012405	6_1C10_FLAG_DMSO_13_S6_R1_001_bam_peak_670	26	.	4.77307	6.848	2.60408	134	267
chr3	187040830	187041184	6_1C10_FLAG_DMSO_13_S6_R1_001_bam_peak_677	26	.	4.77307	6.848	2.60408	250	354
chr3	194252428	194252695	6_1C10_FLAG_DMSO_13_S6_R1_001_bam_peak_679	26	.	4.77307	6.848	2.60408	124	267
chr4	40945	41241	6_1C10_FLAG_DMSO_13_S6_R1_001_bam_peak_689	26	.	4.04189	6.71704	2.60408	61	296
chr4	49510117	49510437	6_1C10_FLAG_DMSO_13_S6_R1_001_bam_peak_707	26	.	2.43345	6.60256	2.60408	248	320
chr4	139589160	139589427	6_1C10_FLAG_DMSO_13_S6_R1_001_bam_peak_718	26	.	4.77307	6.848	2.60408	153	267
chr4	147843083	147843350	6_1C10_FLAG_DMSO_13_S6_R1_001_bam_peak_720	26	.	4.77307	6.848	2.60408	76	267
chr4	151990652	151990949	6_1C10_FLAG_DMSO_13_S6_R1_001_bam_peak_722	26	.	4.77307	6.848	2.60408	241	297
chr4	190046651	190047105	6_1C10_FLAG_DMSO_13_S6_R1_001_bam_peak_729	26	.	4.77307	6.848	2.60408	261	454
chr5	56586510	56586777	6_1C10_FLAG_DMSO_13_S6_R1_001_bam_peak_745	26	.	4.77307	6.848	2.60408	70	267
chr5	109864874	109865141	6_1C10_FLAG_DMSO_13_S6_R1_001_bam_peak_750	26	.	4.77307	6.848	2.60408	72	267
chr5	132002089	132002464	6_1C10_FLAG_DMSO_13_S6_R1_001_bam_peak_753	26	.	4.77307	6.848	2.60408	243	375
chr5	141830891	141831158	6_1C10_FLAG_DMSO_13_S6_R1_001_bam_peak_761	26	.	4.77307	6.848	2.60408	67	267
chr6	14540558	14540900	6_1C10_FLAG_DMSO_13_S6_R1_001_bam_peak_775	26	.	4.77307	6.848	2.60408	108	342
chr6	27609780	27610047	6_1C10_FLAG_DMSO_13_S6_R1_001_bam_peak_783	26	.	4.77307	6.848	2.60408	154	267
chr6	33403397	33403742	6_1C10_FLAG_DMSO_13_S6_R1_001_bam_peak_788	26	.	4.66979	6.685	2.60408	193	345
chr6	40568728	40569071	6_1C10_FLAG_DMSO_13_S6_R1_001_bam_peak_793	26	.	4.77307	6.848	2.60408	136	343
chr6	107990424	107990713	6_1C10_FLAG_DMSO_13_S6_R1_001_bam_peak_811	26	.	4.77307	6.848	2.60408	168	289
chr6	117701255	117701522	6_1C10_FLAG_DMSO_13_S6_R1_001_bam_peak_813	26	.	4.77307	6.848	2.60408	41	267
chr6	148758613	148758964	6_1C10_FLAG_DMSO_13_S6_R1_001_bam_peak_822	26	.	4.5401	6.74786	2.60408	245	351
chr6	151679667	151679934	6_1C10_FLAG_DMSO_13_S6_R1_001_bam_peak_823	26	.	4.77307	6.848	2.60408	211	267
chr7	9091129	9091396	6_1C10_FLAG_DMSO_13_S6_R1_001_bam_peak_834	26	.	4.77307	6.848	2.60408	186	267
chr7	35624408	35624675	6_1C10_FLAG_DMSO_13_S6_R1_001_bam_peak_841	26	.	4.77307	6.848	2.60408	35	267
chr7	66462165	66462479	6_1C10_FLAG_DMSO_13_S6_R1_001_bam_peak_851	26	.	4.77307	6.848	2.60408	165	314
chr7	100994803	100995301	6_1C10_FLAG_DMSO_13_S6_R1_001_bam_peak_855	26	.	4.23249	6.78633	2.60408	94	498
chr7	142535708	142536167	6_1C10_FLAG_DMSO_13_S6_R1_001_bam_peak_861	26	.	4.77307	6.848	2.60408	84	459
chr7	143603006	143603273	6_1C10_FLAG_DMSO_13_S6_R1_001_bam_peak_865	26	.	4.77307	6.848	2.60408	210	267
chr8	6988340	6988621	6_1C10_FLAG_DMSO_13_S6_R1_001_bam_peak_875	26	.	4.5401	6.74786	2.60408	185	281
chr8	19412558	19412825	6_1C10_FLAG_DMSO_13_S6_R1_001_bam_peak_880	26	.	4.77307	6.848	2.60408	201	267
chr8	22739266	22739533	6_1C10_FLAG_DMSO_13_S6_R1_001_bam_peak_885	26	.	4.77307	6.848	2.60408	81	267
chr8	38565635	38565967	6_1C10_FLAG_DMSO_13_S6_R1_001_bam_peak_891	26	.	4.77307	6.848	2.60408	168	332
chr8	73753596	73753863	6_1C10_FLAG_DMSO_13_S6_R1_001_bam_peak_895	26	.	4.77307	6.848	2.60408	16	267
chr8	94553026	94553358	6_1C10_FLAG_DMSO_13_S6_R1_001_bam_peak_896	26	.	4.77307	6.848	2.60408	185	332
chr8	106123141	106123408	6_1C10_FLAG_DMSO_13_S6_R1_001_bam_peak_900	26	.	4.77307	6.848	2.60408	171	267
chr8	134012480	134012838	6_1C10_FLAG_DMSO_13_S6_R1_001_bam_peak_906	26	.	4.77307	6.848	2.60408	55	358
chr8	140153951	140154228	6_1C10_FLAG_DMSO_13_S6_R1_001_bam_peak_907	26	.	4.77307	6.848	2.60408	137	277
chr9	41377286	41377560	6_1C10_FLAG_DMSO_13_S6_R1_001_bam_peak_917	26	.	4.77307	6.848	2.60408	213	274
chr9	62815169	62815566	6_1C10_FLAG_DMSO_13_S6_R1_001_bam_peak_920	26	.	3.92446	6.76133	2.60408	194	397
chr9	129127304	129127571	6_1C10_FLAG_DMSO_13_S6_R1_001_bam_peak_942	26	.	4.77307	6.848	2.60408	205	267
chr5	2146432	2146886	6_1C10_FLAG_DMSO_13_S6_R1_001_bam_peak_737	25	.	4.25687	6.55469	2.57545	116	454
chr7	142809032	142809299	6_1C10_FLAG_DMSO_13_S6_R1_001_bam_peak_862	25	.	4.25687	6.55469	2.57545	29	267
chr8	12546703	12547100	6_1C10_FLAG_DMSO_13_S6_R1_001_bam_peak_877	25	.	4.25687	6.55469	2.57545	329	397
K03455|HIVHXB2CG	313	859	6_1C10_FLAG_DMSO_13_S6_R1_001_bam_peak_1	25	.	1.40586	6.54623	2.56837	256	546
chr19	40541299	40541566	6_1C10_FLAG_DMSO_13_S6_R1_001_bam_peak_438	25	.	4.55075	6.49694	2.52033	99	267
chr2	216619222	216619499	6_1C10_FLAG_DMSO_13_S6_R1_001_bam_peak_505	25	.	4.55075	6.49694	2.52033	261	277
chr21	8782854	8783121	6_1C10_FLAG_DMSO_13_S6_R1_001_bam_peak_568	24	.	4.20037	6.45926	2.48558	215	267
chr1	23353977	23354291	6_1C10_FLAG_DMSO_13_S6_R1_001_bam_peak_23	24	.	4.51241	6.43629	2.46405	181	314
chr1	31507464	31507731	6_1C10_FLAG_DMSO_13_S6_R1_001_bam_peak_32	24	.	4.51241	6.43629	2.46405	23	267
chr1	41809992	41810315	6_1C10_FLAG_DMSO_13_S6_R1_001_bam_peak_39	24	.	4.51241	6.43629	2.46405	199	323
chr1	161661876	161662143	6_1C10_FLAG_DMSO_13_S6_R1_001_bam_peak_76	24	.	4.51241	6.43629	2.46405	133	267
chr16	22535336	22535703	6_1C10_FLAG_DMSO_13_S6_R1_001_bam_peak_325	24	.	3.0063	6.42822	2.46405	209	367
chr18	13434851	13435155	6_1C10_FLAG_DMSO_13_S6_R1_001_bam_peak_404	24	.	4.51241	6.43629	2.46405	96	304
chr7	153193052	153193319	6_1C10_FLAG_DMSO_13_S6_R1_001_bam_peak_869	24	.	4.51241	6.43629	2.46405	246	267
chr4	2142289	2142556	6_1C10_FLAG_DMSO_13_S6_R1_001_bam_peak_694	24	.	4.47471	6.37662	2.41615	212	267
chr8	98165061	98165434	6_1C10_FLAG_DMSO_13_S6_R1_001_bam_peak_898	24	.	4.47471	6.37662	2.41615	140	373
chr6	27890101	27890368	6_1C10_FLAG_DMSO_13_S6_R1_001_bam_peak_784	24	.	4.30588	6.36775	2.40836	74	267
chr7	56876804	56877071	6_1C10_FLAG_DMSO_13_S6_R1_001_bam_peak_850	24	.	4.30588	6.36775	2.40836	106	267
chr1	146960189	146960502	6_1C10_FLAG_DMSO_13_S6_R1_001_bam_peak_63	23	.	4.27438	6.31633	2.35937	111	313
chr9	89457637	89457904	6_1C10_FLAG_DMSO_13_S6_R1_001_bam_peak_928	23	.	4.27438	6.31633	2.35937	131	267
chr12	124573644	124573911	6_1C10_FLAG_DMSO_13_S6_R1_001_bam_peak_230	22	.	4.21274	6.2155	2.26235	34	267
chr13	111199920	111200187	6_1C10_FLAG_DMSO_13_S6_R1_001_bam_peak_248	22	.	4.21274	6.2155	2.26235	42	267
chr16	29007034	29007344	6_1C10_FLAG_DMSO_13_S6_R1_001_bam_peak_330	22	.	4.21274	6.2155	2.26235	260	310
chr22	35330341	35330665	6_1C10_FLAG_DMSO_13_S6_R1_001_bam_peak_621	22	.	4.21274	6.2155	2.26235	69	324
chr6	34132972	34133239	6_1C10_FLAG_DMSO_13_S6_R1_001_bam_peak_790	22	.	4.21274	6.2155	2.26235	72	267
chr1	15416367	15416728	6_1C10_FLAG_DMSO_13_S6_R1_001_bam_peak_15	22	.	4.36529	6.20319	2.2545	115	361
chr1	150916561	150916890	6_1C10_FLAG_DMSO_13_S6_R1_001_bam_peak_67	22	.	4.33328	6.15236	2.20598	261	329
chr1	204080167	204080449	6_1C10_FLAG_DMSO_13_S6_R1_001_bam_peak_91	22	.	4.33	6.14715	2.20598	135	282
chr1	212667488	212667755	6_1C10_FLAG_DMSO_13_S6_R1_001_bam_peak_101	22	.	4.33	6.14715	2.20598	42	267
chr10	77834844	77835133	6_1C10_FLAG_DMSO_13_S6_R1_001_bam_peak_141	22	.	4.33328	6.15236	2.20598	46	289
chr14	68781424	68781764	6_1C10_FLAG_DMSO_13_S6_R1_001_bam_peak_268	22	.	4.33328	6.15236	2.20598	194	340
chr15	62472083	62472361	6_1C10_FLAG_DMSO_13_S6_R1_001_bam_peak_294	22	.	4.33328	6.15236	2.20598	172	278
chr16	5555333	5555600	6_1C10_FLAG_DMSO_13_S6_R1_001_bam_peak_315	22	.	4.33328	6.15236	2.20598	36	267
chr16	17604262	17604541	6_1C10_FLAG_DMSO_13_S6_R1_001_bam_peak_322	22	.	4.33328	6.15236	2.20598	254	279
chr19	29589913	29590180	6_1C10_FLAG_DMSO_13_S6_R1_001_bam_peak_428	22	.	4.33328	6.15236	2.20598	65	267
chr2	68121364	68121729	6_1C10_FLAG_DMSO_13_S6_R1_001_bam_peak_473	22	.	4.33328	6.15236	2.20598	178	365
chr20	33337472	33337772	6_1C10_FLAG_DMSO_13_S6_R1_001_bam_peak_532	22	.	4.33328	6.15236	2.20598	159	300
chr21	10386116	10386383	6_1C10_FLAG_DMSO_13_S6_R1_001_bam_peak_578	22	.	4.15285	6.11723	2.20598	66	267
chr22	25484874	25485141	6_1C10_FLAG_DMSO_13_S6_R1_001_bam_peak_613	22	.	4.33328	6.15236	2.20598	64	267
chr3	42364262	42364640	6_1C10_FLAG_DMSO_13_S6_R1_001_bam_peak_651	22	.	4.33328	6.15236	2.20598	177	378
chr5	702548	702815	6_1C10_FLAG_DMSO_13_S6_R1_001_bam_peak_733	22	.	4.33328	6.15236	2.20598	252	267
chr6	32933787	32934054	6_1C10_FLAG_DMSO_13_S6_R1_001_bam_peak_787	22	.	4.33328	6.15236	2.20598	48	267
chr6	157313939	157314286	6_1C10_FLAG_DMSO_13_S6_R1_001_bam_peak_826	22	.	2.63631	6.11646	2.20598	288	347
chr7	44257963	44258241	6_1C10_FLAG_DMSO_13_S6_R1_001_bam_peak_848	22	.	4.33328	6.15236	2.20598	17	278
chr8	19930839	19931189	6_1C10_FLAG_DMSO_13_S6_R1_001_bam_peak_882	22	.	4.33328	6.15236	2.20598	246	350
chr8	25382157	25382424	6_1C10_FLAG_DMSO_13_S6_R1_001_bam_peak_886	22	.	4.33328	6.15236	2.20598	130	267
chr8	58800308	58800701	6_1C10_FLAG_DMSO_13_S6_R1_001_bam_peak_893	22	.	4.33328	6.15236	2.20598	132	393
chr9	81559799	81560066	6_1C10_FLAG_DMSO_13_S6_R1_001_bam_peak_925	22	.	4.33328	6.15236	2.20598	97	267
chr19	7181340	7181625	6_1C10_FLAG_DMSO_13_S6_R1_001_bam_peak_414	22	.	3.98861	6.09845	2.20102	25	285
chr16	75063074	75063388	6_1C10_FLAG_DMSO_13_S6_R1_001_bam_peak_347	21	.	4.29527	6.09196	2.19549	110	314
chrY	11324486	11324791	6_1C10_FLAG_DMSO_13_S6_R1_001_bam_peak_954	21	.	1.58405	6.0862	2.19087	154	305
chr17	315107	315686	6_1C10_FLAG_DMSO_13_S6_R1_001_bam_peak_353	21	.	3.67918	6.03954	2.14614	462	579
chr1	181033308	181033638	6_1C10_FLAG_DMSO_13_S6_R1_001_bam_peak_84	21	.	3.93017	5.99793	2.10799	171	330
chr16	17837160	17837449	6_1C10_FLAG_DMSO_13_S6_R1_001_bam_peak_323	21	.	3.93017	5.99793	2.10799	126	289
chr2	110473109	110473586	6_1C10_FLAG_DMSO_13_S6_R1_001_bam_peak_483	21	.	3.93017	5.99793	2.10799	172	477
chr20	60263116	60263395	6_1C10_FLAG_DMSO_13_S6_R1_001_bam_peak_546	21	.	3.93017	5.99793	2.10799	186	279
chr4	80144306	80144573	6_1C10_FLAG_DMSO_13_S6_R1_001_bam_peak_714	21	.	3.93017	5.99793	2.10799	143	267
chr5	126760876	126761143	6_1C10_FLAG_DMSO_13_S6_R1_001_bam_peak_752	21	.	3.93017	5.99793	2.10799	54	267
chr4	49251153	49251434	6_1C10_FLAG_DMSO_13_S6_R1_001_bam_peak_702	20	.	3.75167	5.93072	2.04934	204	281
chr1	18661329	18661631	6_1C10_FLAG_DMSO_13_S6_R1_001_bam_peak_20	20	.	4.33916	5.91739	2.0368	164	302
chr1	52404898	52405237	6_1C10_FLAG_DMSO_13_S6_R1_001_bam_peak_41	20	.	4.33916	5.91739	2.0368	199	339
chr1	167162571	167162839	6_1C10_FLAG_DMSO_13_S6_R1_001_bam_peak_79	20	.	4.33916	5.91739	2.0368	108	268
chr1	226882407	226882886	6_1C10_FLAG_DMSO_13_S6_R1_001_bam_peak_107	20	.	4.33916	5.91739	2.0368	42	479
chr1	234778868	234779270	6_1C10_FLAG_DMSO_13_S6_R1_001_bam_peak_109	20	.	3.40643	5.73586	2.0368	318	402
chr10	80460595	80460862	6_1C10_FLAG_DMSO_13_S6_R1_001_bam_peak_144	20	.	4.33916	5.91739	2.0368	68	267
chr10	113672061	113672354	6_1C10_FLAG_DMSO_13_S6_R1_001_bam_peak_153	20	.	4.33916	5.91739	2.0368	169	293
chr11	3942381	3942648	6_1C10_FLAG_DMSO_13_S6_R1_001_bam_peak_171	20	.	4.33916	5.91739	2.0368	135	267
chr11	36289279	36289703	6_1C10_FLAG_DMSO_13_S6_R1_001_bam_peak_179	20	.	4.33916	5.91739	2.0368	161	424
chr11	128290375	128290666	6_1C10_FLAG_DMSO_13_S6_R1_001_bam_peak_195	20	.	4.33916	5.91739	2.0368	72	291
chr12	17297393	17297684	6_1C10_FLAG_DMSO_13_S6_R1_001_bam_peak_206	20	.	4.33916	5.91739	2.0368	159	291
chr13	31823585	31823852	6_1C10_FLAG_DMSO_13_S6_R1_001_bam_peak_239	20	.	4.33916	5.91739	2.0368	77	267
chr13	98872468	98872735	6_1C10_FLAG_DMSO_13_S6_R1_001_bam_peak_243	20	.	4.33916	5.91739	2.0368	88	267
chr13	109424024	109424483	6_1C10_FLAG_DMSO_13_S6_R1_001_bam_peak_245	20	.	1.43456	5.69972	2.0368	220	459
chr14	24605477	24605794	6_1C10_FLAG_DMSO_13_S6_R1_001_bam_peak_253	20	.	4.33916	5.91739	2.0368	66	317
chr14	69334699	69334966	6_1C10_FLAG_DMSO_13_S6_R1_001_bam_peak_270	20	.	4.33916	5.91739	2.0368	30	267
chr15	39427739	39428069	6_1C10_FLAG_DMSO_13_S6_R1_001_bam_peak_287	20	.	4.33916	5.91739	2.0368	208	330
chr15	75776103	75776370	6_1C10_FLAG_DMSO_13_S6_R1_001_bam_peak_301	20	.	4.33916	5.91739	2.0368	8	267
chr16	50805867	50806134	6_1C10_FLAG_DMSO_13_S6_R1_001_bam_peak_335	20	.	4.33916	5.91739	2.0368	45	267
chr17	10157512	10157916	6_1C10_FLAG_DMSO_13_S6_R1_001_bam_peak_363	20	.	4.33916	5.91739	2.0368	180	404
chr17	74477768	74478108	6_1C10_FLAG_DMSO_13_S6_R1_001_bam_peak_392	20	.	4.33916	5.91739	2.0368	242	340
chr18	13314928	13315238	6_1C10_FLAG_DMSO_13_S6_R1_001_bam_peak_403	20	.	4.33916	5.91739	2.0368	258	310
chr18	13451855	13452122	6_1C10_FLAG_DMSO_13_S6_R1_001_bam_peak_405	20	.	4.33916	5.91739	2.0368	196	267
chr18	75409264	75409531	6_1C10_FLAG_DMSO_13_S6_R1_001_bam_peak_412	20	.	4.33916	5.91739	2.0368	155	267
chr19	35436511	35436832	6_1C10_FLAG_DMSO_13_S6_R1_001_bam_peak_433	20	.	4.33916	5.91739	2.0368	136	321
chr2	1618150	1618507	6_1C10_FLAG_DMSO_13_S6_R1_001_bam_peak_452	20	.	3.92941	5.74775	2.0368	227	357
chr2	168585174	168585521	6_1C10_FLAG_DMSO_13_S6_R1_001_bam_peak_498	20	.	4.33916	5.91739	2.0368	206	347
chr2	233191245	233191633	6_1C10_FLAG_DMSO_13_S6_R1_001_bam_peak_509	20	.	4.33916	5.91739	2.0368	262	388
chr20	1708243	1708510	6_1C10_FLAG_DMSO_13_S6_R1_001_bam_peak_518	20	.	4.33916	5.91739	2.0368	85	267
chr21	9690452	9690719	6_1C10_FLAG_DMSO_13_S6_R1_001_bam_peak_576	20	.	4.33916	5.91739	2.0368	233	267
chr22	24106934	24107305	6_1C10_FLAG_DMSO_13_S6_R1_001_bam_peak_612	20	.	4.33916	5.91739	2.0368	254	371
chr22	32567707	32567974	6_1C10_FLAG_DMSO_13_S6_R1_001_bam_peak_619	20	.	4.33916	5.91739	2.0368	171	267
chr3	13210891	13211209	6_1C10_FLAG_DMSO_13_S6_R1_001_bam_peak_639	20	.	4.33916	5.91739	2.0368	140	318
chr3	32114650	32114917	6_1C10_FLAG_DMSO_13_S6_R1_001_bam_peak_647	20	.	4.33916	5.91739	2.0368	106	267
chr3	195644138	195644698	6_1C10_FLAG_DMSO_13_S6_R1_001_bam_peak_680	20	.	4.2826	5.82912	2.0368	235	560
chr5	17599180	17599538	6_1C10_FLAG_DMSO_13_S6_R1_001_bam_peak_741	20	.	2.76101	5.71127	2.0368	17	358
chr5	74415717	74415984	6_1C10_FLAG_DMSO_13_S6_R1_001_bam_peak_746	20	.	4.33916	5.91739	2.0368	31	267
chr6	13526598	13527052	6_1C10_FLAG_DMSO_13_S6_R1_001_bam_peak_773	20	.	4.33916	5.91739	2.0368	127	454
chr6	21807977	21808244	6_1C10_FLAG_DMSO_13_S6_R1_001_bam_peak_777	20	.	4.33916	5.91739	2.0368	166	267
chr6	36771766	36772033	6_1C10_FLAG_DMSO_13_S6_R1_001_bam_peak_791	20	.	4.33916	5.91739	2.0368	134	267
chr6	52603016	52603283	6_1C10_FLAG_DMSO_13_S6_R1_001_bam_peak_805	20	.	4.33916	5.91739	2.0368	144	267
chr6	85715506	85715902	6_1C10_FLAG_DMSO_13_S6_R1_001_bam_peak_806	20	.	4.33916	5.91739	2.0368	256	396
chr6	89952957	89953224	6_1C10_FLAG_DMSO_13_S6_R1_001_bam_peak_808	20	.	4.33916	5.91739	2.0368	96	267
chr6	111564917	111565222	6_1C10_FLAG_DMSO_13_S6_R1_001_bam_peak_812	20	.	4.2826	5.82912	2.0368	201	305
chr6	142830856	142831283	6_1C10_FLAG_DMSO_13_S6_R1_001_bam_peak_821	20	.	4.33916	5.91739	2.0368	183	427
chr6	158193133	158193400	6_1C10_FLAG_DMSO_13_S6_R1_001_bam_peak_827	20	.	4.33916	5.91739	2.0368	75	267
chr7	36473877	36474144	6_1C10_FLAG_DMSO_13_S6_R1_001_bam_peak_843	20	.	4.33916	5.91739	2.0368	251	267
chr8	125563246	125563558	6_1C10_FLAG_DMSO_13_S6_R1_001_bam_peak_902	20	.	4.33916	5.91739	2.0368	249	312
chr9	41088925	41089192	6_1C10_FLAG_DMSO_13_S6_R1_001_bam_peak_916	20	.	4.16176	5.87926	2.0368	76	267
chr9	85898344	85898790	6_1C10_FLAG_DMSO_13_S6_R1_001_bam_peak_926	20	.	4.33916	5.91739	2.0368	334	446
chr9	90857875	90858227	6_1C10_FLAG_DMSO_13_S6_R1_001_bam_peak_930	20	.	4.33916	5.91739	2.0368	137	352
chr16	11124863	11125130	6_1C10_FLAG_DMSO_13_S6_R1_001_bam_peak_316	20	.	4.13704	5.60183	2.02315	63	267
chr5	179718562	179718829	6_1C10_FLAG_DMSO_13_S6_R1_001_bam_peak_770	20	.	4.13704	5.60183	2.02315	134	267
chr5	138097473	138097787	6_1C10_FLAG_DMSO_13_S6_R1_001_bam_peak_758	19	.	4.10219	5.54735	1.97058	31	314
chr9	136701287	136701841	6_1C10_FLAG_DMSO_13_S6_R1_001_bam_peak_944	18	.	4.03421	5.44103	1.87863	234	554
chr2	201233690	201234129	6_1C10_FLAG_DMSO_13_S6_R1_001_bam_peak_502	18	.	3.86168	5.39733	1.83654	371	439
chr10	119516786	119517077	6_1C10_FLAG_DMSO_13_S6_R1_001_bam_peak_156	17	.	3.62785	5.24082	1.74222	218	291
chr14	68508233	68508568	6_1C10_FLAG_DMSO_13_S6_R1_001_bam_peak_265	17	.	3.62785	5.24082	1.74222	183	335
chr15	50241970	50242237	6_1C10_FLAG_DMSO_13_S6_R1_001_bam_peak_291	17	.	3.62785	5.24082	1.74222	195	267
chr17	1311103	1311370	6_1C10_FLAG_DMSO_13_S6_R1_001_bam_peak_357	17	.	3.93934	5.29244	1.74222	29	267
chr2	106283458	106283938	6_1C10_FLAG_DMSO_13_S6_R1_001_bam_peak_480	17	.	3.93934	5.29244	1.74222	260	480
chr3	12841045	12841323	6_1C10_FLAG_DMSO_13_S6_R1_001_bam_peak_638	17	.	3.62785	5.24082	1.74222	59	278
chr3	27881718	27882062	6_1C10_FLAG_DMSO_13_S6_R1_001_bam_peak_645	17	.	3.62785	5.24082	1.74222	141	344
chr4	49219777	49220044	6_1C10_FLAG_DMSO_13_S6_R1_001_bam_peak_701	17	.	3.62785	5.24082	1.74222	202	267
chr4	174364372	174364683	6_1C10_FLAG_DMSO_13_S6_R1_001_bam_peak_726	17	.	3.62785	5.24082	1.74222	131	311
chr6	136783583	136783888	6_1C10_FLAG_DMSO_13_S6_R1_001_bam_peak_819	17	.	3.62785	5.24082	1.74222	117	305
chr7	99274094	99274361	6_1C10_FLAG_DMSO_13_S6_R1_001_bam_peak_854	17	.	3.62785	5.24082	1.74222	74	267
chr9	107213172	107213439	6_1C10_FLAG_DMSO_13_S6_R1_001_bam_peak_934	17	.	3.93934	5.29244	1.74222	18	267
chr4	49577376	49577674	6_1C10_FLAG_DMSO_13_S6_R1_001_bam_peak_711	16	.	3.02734	5.1377	1.65179	177	298
chr22	36335241	36335508	6_1C10_FLAG_DMSO_13_S6_R1_001_bam_peak_625	15	.	3.78342	5.04748	1.56437	81	267
chr1	29806663	29806930	6_1C10_FLAG_DMSO_13_S6_R1_001_bam_peak_29	15	.	3.90524	5.02719	1.55583	104	267
chr1	219946378	219946755	6_1C10_FLAG_DMSO_13_S6_R1_001_bam_peak_102	15	.	3.90524	5.02719	1.55583	217	377
chr2	9336561	9336887	6_1C10_FLAG_DMSO_13_S6_R1_001_bam_peak_460	15	.	3.90524	5.02719	1.55583	90	326
chr20	61343544	61343811	6_1C10_FLAG_DMSO_13_S6_R1_001_bam_peak_547	15	.	3.90524	5.02719	1.55583	166	267
chr21	9063866	9064151	6_1C10_FLAG_DMSO_13_S6_R1_001_bam_peak_570	15	.	3.18863	4.67931	1.54473	95	285
chr1	12124907	12125174	6_1C10_FLAG_DMSO_13_S6_R1_001_bam_peak_12	13	.	3.32553	4.51734	1.39374	84	267
chr2	230877763	230878033	6_1C10_FLAG_DMSO_13_S6_R1_001_bam_peak_508	13	.	3.32553	4.51734	1.39374	18	270
chr8	19682042	19682447	6_1C10_FLAG_DMSO_13_S6_R1_001_bam_peak_881	13	.	3.32553	4.51734	1.39374	90	405
chr21	8242385	8242705	6_1C10_FLAG_DMSO_13_S6_R1_001_bam_peak_557	13	.	1.34855	4.40728	1.34622	319	320

## Sheet: FLAG Replicate 2
Replicate 2 1C10 cells, ChIP FLAG vs Input
chromosome name	start position of peak	end position of peak	name of peak	integer score for display in genome browser (e.g. UCSC)	strand, either "." (=no strand) or "+" or "-"	fold-change	-log10pvalue	-log10qvalue	relative summit position to peak start	length of peak
chr2	32916167	32916693	18_1C10_FLAG_DMSO_13_S18_R1_001_bam_peak_2371	848	.	16.9548	94.3335	84.8439	387	526
chr5	134925018	134926039	18_1C10_FLAG_DMSO_13_S18_R1_001_bam_peak_4000	399	.	14.1764	46.8806	39.9832	741	1021
chr21	8388143	8391612	18_1C10_FLAG_DMSO_13_S18_R1_001_bam_peak_2857	297	.	6.98156	36.5812	29.7782	1108	3469
chr1	629020	634944	18_1C10_FLAG_DMSO_13_S18_R1_001_bam_peak_10	296	.	9.4399	36.3978	29.6028	2448	5924
chr21	8432311	8436062	18_1C10_FLAG_DMSO_13_S18_R1_001_bam_peak_2873	291	.	6.938	35.9291	29.1385	1127	3751
chr5	80650608	80652265	18_1C10_FLAG_DMSO_13_S18_R1_001_bam_peak_3951	279	.	12.9904	34.7223	27.9886	910	1657
chr21	8205096	8209079	18_1C10_FLAG_DMSO_13_S18_R1_001_bam_peak_2833	264	.	6.58575	33.0915	26.4188	1107	3983
chr21	8249415	8252489	18_1C10_FLAG_DMSO_13_S18_R1_001_bam_peak_2846	256	.	6.4903	32.2497	25.6126	996	3074
chr3	93470336	93470830	18_1C10_FLAG_DMSO_13_S18_R1_001_bam_peak_3277	247	.	6.36828	31.3052	24.7165	288	494
chr21	8218929	8219844	18_1C10_FLAG_DMSO_13_S18_R1_001_bam_peak_2843	230	.	6.14713	29.5314	23.0487	661	915
chr21	8445886	8447095	18_1C10_FLAG_DMSO_13_S18_R1_001_bam_peak_2885	230	.	6.14713	29.5314	23.0487	974	1209
chr4	49149162	49149889	18_1C10_FLAG_DMSO_13_S18_R1_001_bam_peak_3457	221	.	7.59815	28.5201	22.1191	303	727
chr1	125179570	125180438	18_1C10_FLAG_DMSO_13_S18_R1_001_bam_peak_300	214	.	6.03052	27.7926	21.447	515	868
chr13	109424083	109424420	18_1C10_FLAG_DMSO_13_S18_R1_001_bam_peak_1223	214	.	10.6241	27.7534	21.4102	178	337
chr4	49092686	49092916	18_1C10_FLAG_DMSO_13_S18_R1_001_bam_peak_3438	212	.	8.86068	27.5654	21.2272	114	230
chr11	10509165	10509768	18_1C10_FLAG_DMSO_13_S18_R1_001_bam_peak_738	210	.	10.425	27.3745	21.0475	229	603
chr1	143252655	143253227	18_1C10_FLAG_DMSO_13_S18_R1_001_bam_peak_335	201	.	5.7976	26.4474	20.1971	422	572
chr21	8395682	8396228	18_1C10_FLAG_DMSO_13_S18_R1_001_bam_peak_2861	184	.	5.63252	24.5913	18.4783	377	546
chr21	8212647	8213239	18_1C10_FLAG_DMSO_13_S18_R1_001_bam_peak_2837	182	.	5.57917	24.3812	18.2868	401	592
chr10	13884061	13884302	18_1C10_FLAG_DMSO_13_S18_R1_001_bam_peak_503	181	.	10.6738	24.2767	18.1906	117	241
chr10	41859817	41860057	18_1C10_FLAG_DMSO_13_S18_R1_001_bam_peak_617	176	.	7.87622	23.6869	17.6585	116	240
chr21	8439891	8440408	18_1C10_FLAG_DMSO_13_S18_R1_001_bam_peak_2878	164	.	5.35373	22.3478	16.4127	375	517
chr5	134926447	134928222	18_1C10_FLAG_DMSO_13_S18_R1_001_bam_peak_4001	162	.	7.67475	22.2129	16.2933	605	1775
chr13	51944047	51944275	18_1C10_FLAG_DMSO_13_S18_R1_001_bam_peak_1180	158	.	9.70347	21.7204	15.8213	108	228
chr21	8256858	8257238	18_1C10_FLAG_DMSO_13_S18_R1_001_bam_peak_2851	158	.	5.28265	21.6996	15.8092	174	380
chr5	134923364	134924581	18_1C10_FLAG_DMSO_13_S18_R1_001_bam_peak_3999	158	.	9.52864	21.695	15.8057	569	1217
chr4	49136978	49137364	18_1C10_FLAG_DMSO_13_S18_R1_001_bam_peak_3451	154	.	7.7286	21.3356	15.4733	280	386
chr1	125182852	125183204	18_1C10_FLAG_DMSO_13_S18_R1_001_bam_peak_303	151	.	5.3828	20.946	15.1088	196	352
chr4	49139584	49139845	18_1C10_FLAG_DMSO_13_S18_R1_001_bam_peak_3453	148	.	6.99541	20.6173	14.806	128	261
K03455|HIVHXB2CG	292	841	18_1C10_FLAG_DMSO_13_S18_R1_001_bam_peak_1	146	.	11.2769	20.4624	14.6577	409	549
chr18	47853184	47853463	18_1C10_FLAG_DMSO_13_S18_R1_001_bam_peak_2083	145	.	10.6173	20.3172	14.5188	133	279
chr21	8211540	8212187	18_1C10_FLAG_DMSO_13_S18_R1_001_bam_peak_2836	143	.	5.26827	20.1604	14.381	415	647
chr1	125178910	125179431	18_1C10_FLAG_DMSO_13_S18_R1_001_bam_peak_299	133	.	4.8868	19.1063	13.3993	221	521
chr21	8402541	8402901	18_1C10_FLAG_DMSO_13_S18_R1_001_bam_peak_2871	133	.	5.39556	19.0969	13.3915	245	360
chr2	879111	879499	18_1C10_FLAG_DMSO_13_S18_R1_001_bam_peak_2340	133	.	8.72365	19.0653	13.3603	132	388
chr21	8401968	8402403	18_1C10_FLAG_DMSO_13_S18_R1_001_bam_peak_2870	131	.	5.21682	18.8734	13.1857	221	435
chr21	8394809	8395208	18_1C10_FLAG_DMSO_13_S18_R1_001_bam_peak_2860	130	.	4.97947	18.7558	13.0752	181	399
chr21	8398144	8398545	18_1C10_FLAG_DMSO_13_S18_R1_001_bam_peak_2865	130	.	5.27139	18.6879	13.015	241	401
chr21	8214831	8215493	18_1C10_FLAG_DMSO_13_S18_R1_001_bam_peak_2839	128	.	5.22645	18.5384	12.879	520	662
chr21	8445040	8445393	18_1C10_FLAG_DMSO_13_S18_R1_001_bam_peak_2884	128	.	5.58135	18.5271	12.8684	83	353
chr8	85750982	85751504	18_1C10_FLAG_DMSO_13_S18_R1_001_bam_peak_4828	126	.	9.36099	18.2448	12.6069	280	522
chr21	8397321	8397604	18_1C10_FLAG_DMSO_13_S18_R1_001_bam_peak_2864	125	.	4.8324	18.2145	12.5785	131	283
chr8	85730116	85730754	18_1C10_FLAG_DMSO_13_S18_R1_001_bam_peak_4825	121	.	9.82518	17.7948	12.1934	343	638
chr6	61574110	61574354	18_1C10_FLAG_DMSO_13_S18_R1_001_bam_peak_4219	121	.	9.07499	17.7615	12.1614	111	244
chr21	8218615	8218824	18_1C10_FLAG_DMSO_13_S18_R1_001_bam_peak_2842	120	.	4.85669	17.6187	12.0269	93	209
chr1	4327053	4327281	18_1C10_FLAG_DMSO_13_S18_R1_001_bam_peak_16	120	.	7.81441	17.6094	12.0182	117	228
chr8	1215414	1215785	18_1C10_FLAG_DMSO_13_S18_R1_001_bam_peak_4583	120	.	7.81441	17.6094	12.0182	183	371
chr21	8255947	8256395	18_1C10_FLAG_DMSO_13_S18_R1_001_bam_peak_2850	117	.	4.67895	17.3081	11.7409	211	448
chr21	8214283	8214723	18_1C10_FLAG_DMSO_13_S18_R1_001_bam_peak_2838	114	.	4.60414	17.0283	11.4855	115	440
chr1	125182124	125182722	18_1C10_FLAG_DMSO_13_S18_R1_001_bam_peak_302	114	.	4.60414	17.0283	11.4855	113	598
chr21	8220274	8220623	18_1C10_FLAG_DMSO_13_S18_R1_001_bam_peak_2844	112	.	4.71123	16.7626	11.2369	115	349
chr8	85727103	85727800	18_1C10_FLAG_DMSO_13_S18_R1_001_bam_peak_4823	111	.	9.54201	16.6367	11.1211	381	697
chr21	8438702	8439437	18_1C10_FLAG_DMSO_13_S18_R1_001_bam_peak_2877	110	.	4.5578	16.532	11.0247	509	735
K03455|HIVHXB2CG	9327	9719	18_1C10_FLAG_DMSO_13_S18_R1_001_bam_peak_4	110	.	8.48161	16.5081	11.0014	127	392
chr21	8217770	8218124	18_1C10_FLAG_DMSO_13_S18_R1_001_bam_peak_2841	109	.	5.24921	16.4008	10.907	85	354
chr21	8436689	8436873	18_1C10_FLAG_DMSO_13_S18_R1_001_bam_peak_2875	105	.	4.67937	15.9883	10.5238	99	184
chr4	49147241	49147429	18_1C10_FLAG_DMSO_13_S18_R1_001_bam_peak_3456	104	.	5.95967	15.9437	10.4818	101	188
chr21	8986700	8987420	18_1C10_FLAG_DMSO_13_S18_R1_001_bam_peak_2892	104	.	4.40099	15.9441	10.4818	556	720
chr22	50643642	50644024	18_1C10_FLAG_DMSO_13_S18_R1_001_bam_peak_3082	103	.	7.69116	15.7911	10.3405	130	382
chr8	85754163	85754589	18_1C10_FLAG_DMSO_13_S18_R1_001_bam_peak_4831	102	.	7.68457	15.7151	10.2795	285	426
chr3	96617183	96618234	18_1C10_FLAG_DMSO_13_S18_R1_001_bam_peak_3290	101	.	7.02949	15.6107	10.1844	413	1051
chr21	8400809	8401157	18_1C10_FLAG_DMSO_13_S18_R1_001_bam_peak_2868	101	.	4.97109	15.5702	10.1469	82	348
chr21	8441540	8441973	18_1C10_FLAG_DMSO_13_S18_R1_001_bam_peak_2880	97	.	4.34581	15.1225	9.72926	96	433
chr21	8259363	8259740	18_1C10_FLAG_DMSO_13_S18_R1_001_bam_peak_2855	97	.	4.51397	15.0958	9.70591	191	377
chr2	50589107	50589332	18_1C10_FLAG_DMSO_13_S18_R1_001_bam_peak_2389	96	.	6.83761	15.0818	9.69218	128	225
chr10	133688519	133688884	18_1C10_FLAG_DMSO_13_S18_R1_001_bam_peak_723	96	.	7.49197	15.0785	9.69218	159	365
chr1	143232791	143233198	18_1C10_FLAG_DMSO_13_S18_R1_001_bam_peak_326	96	.	4.48226	14.9865	9.61546	165	407
chr21	10692700	10693053	18_1C10_FLAG_DMSO_13_S18_R1_001_bam_peak_2903	95	.	5.52373	14.8861	9.52071	100	353
chr4	49709286	49709591	18_1C10_FLAG_DMSO_13_S18_R1_001_bam_peak_3472	94	.	5.07639	14.8177	9.45661	119	305
chr8	85724152	85724715	18_1C10_FLAG_DMSO_13_S18_R1_001_bam_peak_4820	94	.	8.67455	14.7789	9.41974	239	563
chr5	49659788	49660009	18_1C10_FLAG_DMSO_13_S18_R1_001_bam_peak_3889	93	.	5.62443	14.7453	9.38889	89	221
chr21	8252810	8253046	18_1C10_FLAG_DMSO_13_S18_R1_001_bam_peak_2847	92	.	4.29546	14.6353	9.28926	111	236
chrY	56685696	56686159	18_1C10_FLAG_DMSO_13_S18_R1_001_bam_peak_5328	92	.	8.93382	14.619	9.27412	338	463
chr1	143262108	143263093	18_1C10_FLAG_DMSO_13_S18_R1_001_bam_peak_340	92	.	4.37471	14.6125	9.26945	631	985
chr11	10507921	10508298	18_1C10_FLAG_DMSO_13_S18_R1_001_bam_peak_736	92	.	7.46056	14.5699	9.22882	204	377
chr21	8442151	8442758	18_1C10_FLAG_DMSO_13_S18_R1_001_bam_peak_2881	90	.	4.15728	14.4218	9.09549	330	607
chrY	56707372	56707603	18_1C10_FLAG_DMSO_13_S18_R1_001_bam_peak_5353	90	.	8.78623	14.3537	9.03722	115	231
chr1	237883990	237884165	18_1C10_FLAG_DMSO_13_S18_R1_001_bam_peak_468	90	.	6.79243	14.318	9.00864	72	175
chr10	40187522	40187938	18_1C10_FLAG_DMSO_13_S18_R1_001_bam_peak_538	89	.	6.788	14.2521	8.9466	126	416
chrY	56767098	56767470	18_1C10_FLAG_DMSO_13_S18_R1_001_bam_peak_5423	88	.	8.66492	14.1384	8.84149	111	372
chr5	49666112	49666319	18_1C10_FLAG_DMSO_13_S18_R1_001_bam_peak_3891	87	.	6.68296	14.0762	8.7825	123	207
chr15	68964461	68964611	18_1C10_FLAG_DMSO_13_S18_R1_001_bam_peak_1502	86	.	7.8658	13.9228	8.63978	100	150
chr21	8443141	8443414	18_1C10_FLAG_DMSO_13_S18_R1_001_bam_peak_2882	86	.	4.34151	13.8854	8.60557	76	273
chr4	49153138	49153349	18_1C10_FLAG_DMSO_13_S18_R1_001_bam_peak_3458	84	.	6.28645	13.7492	8.48263	97	211
chr21	10014824	10015052	18_1C10_FLAG_DMSO_13_S18_R1_001_bam_peak_2899	82	.	6.83705	13.491	8.24475	109	228
chr21	8254489	8254678	18_1C10_FLAG_DMSO_13_S18_R1_001_bam_peak_2849	81	.	4.58394	13.3974	8.15809	81	189
chr21	8209482	8209648	18_1C10_FLAG_DMSO_13_S18_R1_001_bam_peak_2834	80	.	4.25709	13.3006	8.06867	98	166
chr5	80649962	80650213	18_1C10_FLAG_DMSO_13_S18_R1_001_bam_peak_3950	80	.	7.73104	13.2896	8.05806	129	251
chrY	56710642	56711457	18_1C10_FLAG_DMSO_13_S18_R1_001_bam_peak_5356	80	.	8.31226	13.2552	8.02601	419	815
chr21	8392462	8392672	18_1C10_FLAG_DMSO_13_S18_R1_001_bam_peak_2858	80	.	4.24176	13.2495	8.02035	115	210
chr19	19567950	19568357	18_1C10_FLAG_DMSO_13_S18_R1_001_bam_peak_2155	80	.	6.70675	13.234	8.0055	279	407
chrY	56767844	56768682	18_1C10_FLAG_DMSO_13_S18_R1_001_bam_peak_5424	79	.	8.2839	13.204	7.97897	242	838
chr1	125167758	125168001	18_1C10_FLAG_DMSO_13_S18_R1_001_bam_peak_298	77	.	4.4307	12.9373	7.74131	117	243
chr17	53106038	53106282	18_1C10_FLAG_DMSO_13_S18_R1_001_bam_peak_1815	77	.	8.22825	12.929	7.73314	137	244
chr4	49142076	49142289	18_1C10_FLAG_DMSO_13_S18_R1_001_bam_peak_3455	76	.	5.84691	12.8797	7.68658	97	213
chr1	143214200	143214822	18_1C10_FLAG_DMSO_13_S18_R1_001_bam_peak_318	76	.	4.28375	12.7879	7.60004	505	622
chr8	85781517	85782089	18_1C10_FLAG_DMSO_13_S18_R1_001_bam_peak_4835	75	.	7.28198	12.6924	7.5121	302	572
chrY	56716920	56717640	18_1C10_FLAG_DMSO_13_S18_R1_001_bam_peak_5363	74	.	7.80143	12.6603	7.48226	406	720
chrY	7968664	7968818	18_1C10_FLAG_DMSO_13_S18_R1_001_bam_peak_5294	74	.	5.86081	12.6122	7.43646	68	154
chr9	67366584	67366756	18_1C10_FLAG_DMSO_13_S18_R1_001_bam_peak_5087	74	.	5.86081	12.6122	7.43646	112	172
chr9	119497353	119497529	18_1C10_FLAG_DMSO_13_S18_R1_001_bam_peak_5131	74	.	5.86081	12.6122	7.43646	95	176
chr22	20796175	20796352	18_1C10_FLAG_DMSO_13_S18_R1_001_bam_peak_3039	74	.	5.86081	12.6122	7.43646	115	177
chr13	105665622	105665825	18_1C10_FLAG_DMSO_13_S18_R1_001_bam_peak_1220	74	.	5.86081	12.6122	7.43646	90	203
chr4	135145689	135145909	18_1C10_FLAG_DMSO_13_S18_R1_001_bam_peak_3636	74	.	5.86081	12.6122	7.43646	108	220
chr4	137153622	137153855	18_1C10_FLAG_DMSO_13_S18_R1_001_bam_peak_3638	74	.	5.86081	12.6122	7.43646	116	233
chrX	5302706	5303007	18_1C10_FLAG_DMSO_13_S18_R1_001_bam_peak_5166	74	.	5.86081	12.6122	7.43646	194	301
chr17	123785	124159	18_1C10_FLAG_DMSO_13_S18_R1_001_bam_peak_1684	74	.	5.86081	12.6122	7.43646	237	374
chr11	10508455	10508649	18_1C10_FLAG_DMSO_13_S18_R1_001_bam_peak_737	73	.	7.46841	12.4714	7.3191	90	194
chr1	143254515	143255065	18_1C10_FLAG_DMSO_13_S18_R1_001_bam_peak_336	72	.	3.99709	12.4186	7.27127	343	550
chr21	8215878	8216120	18_1C10_FLAG_DMSO_13_S18_R1_001_bam_peak_2840	72	.	4.26024	12.4145	7.26787	79	242
chr9	129154014	129154163	18_1C10_FLAG_DMSO_13_S18_R1_001_bam_peak_5144	72	.	5.84865	12.3894	7.24488	39	149
chr4	190178673	190178953	18_1C10_FLAG_DMSO_13_S18_R1_001_bam_peak_3685	71	.	6.19035	12.3371	7.19946	116	280
chrY	56690947	56691203	18_1C10_FLAG_DMSO_13_S18_R1_001_bam_peak_5334	71	.	7.7737	12.3066	7.17093	142	256
chr21	8404010	8404329	18_1C10_FLAG_DMSO_13_S18_R1_001_bam_peak_2872	71	.	4.31414	12.2784	7.14561	79	319
chr4	50284859	50285227	18_1C10_FLAG_DMSO_13_S18_R1_001_bam_peak_3495	70	.	6.59681	12.2224	7.09362	123	368
chr17	82903806	82904069	18_1C10_FLAG_DMSO_13_S18_R1_001_bam_peak_1860	70	.	7.57396	12.16	7.0371	101	263
chrY	56714451	56714702	18_1C10_FLAG_DMSO_13_S18_R1_001_bam_peak_5358	68	.	7.7191	11.9747	6.86503	121	251
chr1	205167809	205167956	18_1C10_FLAG_DMSO_13_S18_R1_001_bam_peak_437	68	.	5.82208	11.9578	6.8492	82	147
chr12	104696488	104696636	18_1C10_FLAG_DMSO_13_S18_R1_001_bam_peak_1068	68	.	5.82208	11.9578	6.8492	87	148
chr14	39603363	39603514	18_1C10_FLAG_DMSO_13_S18_R1_001_bam_peak_1297	68	.	5.82208	11.9578	6.8492	38	151
chr17	40534473	40534630	18_1C10_FLAG_DMSO_13_S18_R1_001_bam_peak_1800	68	.	5.82208	11.9578	6.8492	67	157
chr3	92012311	92012507	18_1C10_FLAG_DMSO_13_S18_R1_001_bam_peak_3203	68	.	5.82208	11.9578	6.8492	109	196
chrX	19452140	19452361	18_1C10_FLAG_DMSO_13_S18_R1_001_bam_peak_5174	68	.	5.82208	11.9578	6.8492	92	221
chr7	131444662	131444884	18_1C10_FLAG_DMSO_13_S18_R1_001_bam_peak_4541	68	.	5.82208	11.9578	6.8492	109	222
chr11	121185575	121185861	18_1C10_FLAG_DMSO_13_S18_R1_001_bam_peak_899	68	.	5.82208	11.9578	6.8492	141	286
chr12	113005925	113006074	18_1C10_FLAG_DMSO_13_S18_R1_001_bam_peak_1076	68	.	5.81829	11.9014	6.80846	17	149
chr21	8253615	8253838	18_1C10_FLAG_DMSO_13_S18_R1_001_bam_peak_2848	68	.	4.00611	11.8915	6.8029	139	223
chr19	26858370	26858592	18_1C10_FLAG_DMSO_13_S18_R1_001_bam_peak_2274	66	.	6.53359	11.7542	6.67904	130	222
chr1	143263589	143263820	18_1C10_FLAG_DMSO_13_S18_R1_001_bam_peak_341	66	.	4.1271	11.7094	6.63889	128	231
chr17	22524384	22524702	18_1C10_FLAG_DMSO_13_S18_R1_001_bam_peak_1729	65	.	6.48943	11.6536	6.58627	105	318
chrY	56693509	56693770	18_1C10_FLAG_DMSO_13_S18_R1_001_bam_peak_5337	65	.	7.52684	11.6302	6.56451	121	261
chr7	45251974	45252160	18_1C10_FLAG_DMSO_13_S18_R1_001_bam_peak_4375	65	.	6.94041	11.6143	6.54973	76	186
chr8	85645944	85646510	18_1C10_FLAG_DMSO_13_S18_R1_001_bam_peak_4817	65	.	7.3908	11.6035	6.54017	290	566
chr1	143264441	143264818	18_1C10_FLAG_DMSO_13_S18_R1_001_bam_peak_342	64	.	4.07888	11.5604	6.49903	89	377
chr10	41368161	41368379	18_1C10_FLAG_DMSO_13_S18_R1_001_bam_peak_606	64	.	5.79322	11.5551	6.49412	113	218
chr7	104173883	104174125	18_1C10_FLAG_DMSO_13_S18_R1_001_bam_peak_4517	64	.	5.79322	11.5551	6.49412	119	242
chrY	56752862	56753085	18_1C10_FLAG_DMSO_13_S18_R1_001_bam_peak_5402	64	.	7.44792	11.4908	6.43318	90	223
chr21	8398918	8399205	18_1C10_FLAG_DMSO_13_S18_R1_001_bam_peak_2866	63	.	3.93814	11.3932	6.34158	68	287
chr6	32033295	32033537	18_1C10_FLAG_DMSO_13_S18_R1_001_bam_peak_4089	62	.	5.7758	11.3377	6.28949	100	242
chrY	56764360	56764595	18_1C10_FLAG_DMSO_13_S18_R1_001_bam_peak_5418	61	.	7.29611	11.2259	6.18826	103	235
chr1	143192978	143193139	18_1C10_FLAG_DMSO_13_S18_R1_001_bam_peak_307	61	.	4.26077	11.2225	6.18506	66	161
chrY	56691929	56692627	18_1C10_FLAG_DMSO_13_S18_R1_001_bam_peak_5335	61	.	7.12289	11.2117	6.17474	416	698
chr5	100050150	100050327	18_1C10_FLAG_DMSO_13_S18_R1_001_bam_peak_3974	61	.	6.93964	11.1915	6.1559	113	177
chr21	8440945	8441369	18_1C10_FLAG_DMSO_13_S18_R1_001_bam_peak_2879	61	.	3.65029	11.19	6.15496	336	424
chr21	8258618	8258945	18_1C10_FLAG_DMSO_13_S18_R1_001_bam_peak_2853	61	.	3.95561	11.1749	6.14122	88	327
chrX	126472399	126472774	18_1C10_FLAG_DMSO_13_S18_R1_001_bam_peak_5270	61	.	5.96635	11.1494	6.11812	241	375
chr21	8210281	8210449	18_1C10_FLAG_DMSO_13_S18_R1_001_bam_peak_2835	61	.	3.94526	11.1422	6.11268	81	168
chr4	49110620	49110832	18_1C10_FLAG_DMSO_13_S18_R1_001_bam_peak_3444	60	.	4.7091	11.1248	6.09645	123	212
chr2	89836398	89836614	18_1C10_FLAG_DMSO_13_S18_R1_001_bam_peak_2435	60	.	5.1524	11.0851	6.06021	112	216
chr8	99495864	99496025	18_1C10_FLAG_DMSO_13_S18_R1_001_bam_peak_4860	60	.	7.31683	11.0611	6.03792	63	161
chr20	28218507	28218674	18_1C10_FLAG_DMSO_13_S18_R1_001_bam_peak_2769	60	.	5.7511	11.0558	6.03356	75	167
chr1	143190540	143190815	18_1C10_FLAG_DMSO_13_S18_R1_001_bam_peak_305	60	.	4.42375	11.0544	6.03299	81	275
chr11	68963979	68964192	18_1C10_FLAG_DMSO_13_S18_R1_001_bam_peak_860	59	.	6.41215	11.0014	5.98346	99	213
chrY	56750240	56750527	18_1C10_FLAG_DMSO_13_S18_R1_001_bam_peak_5398	59	.	7.27417	11.0009	5.98346	83	287
chr5	49612312	49612476	18_1C10_FLAG_DMSO_13_S18_R1_001_bam_peak_3878	59	.	6.32919	10.9977	5.98076	52	164
chr1	143245409	143245592	18_1C10_FLAG_DMSO_13_S18_R1_001_bam_peak_331	59	.	4.40171	10.9971	5.98067	106	183
chrY	56746329	56746861	18_1C10_FLAG_DMSO_13_S18_R1_001_bam_peak_5395	59	.	7.26132	10.9771	5.96192	400	532
chr16	46400799	46400945	18_1C10_FLAG_DMSO_13_S18_R1_001_bam_peak_1636	59	.	4.16722	10.959	5.94449	71	146
chr4	49154396	49154573	18_1C10_FLAG_DMSO_13_S18_R1_001_bam_peak_3459	59	.	4.92809	10.9542	5.93985	86	177
chr1	143256347	143256561	18_1C10_FLAG_DMSO_13_S18_R1_001_bam_peak_338	59	.	3.96686	10.9346	5.92193	120	214
chr5	49113721	49113980	18_1C10_FLAG_DMSO_13_S18_R1_001_bam_peak_3842	59	.	5.73883	10.9257	5.91343	117	259
chr1	143251964	143252318	18_1C10_FLAG_DMSO_13_S18_R1_001_bam_peak_334	58	.	4.149	10.9073	5.89571	92	354
chr21	8401658	8401864	18_1C10_FLAG_DMSO_13_S18_R1_001_bam_peak_2869	58	.	3.71205	10.9032	5.89172	104	206
chr8	85806102	85806382	18_1C10_FLAG_DMSO_13_S18_R1_001_bam_peak_4839	58	.	7.21767	10.8516	5.84382	102	280
chr8	85778551	85778914	18_1C10_FLAG_DMSO_13_S18_R1_001_bam_peak_4834	58	.	7.20839	10.8323	5.82592	185	363
chr8	85755515	85755785	18_1C10_FLAG_DMSO_13_S18_R1_001_bam_peak_4833	58	.	5.72905	10.8261	5.82013	132	270
chr1	143202437	143202868	18_1C10_FLAG_DMSO_13_S18_R1_001_bam_peak_312	57	.	3.75314	10.7854	5.78226	283	431
chr5	47846757	47847044	18_1C10_FLAG_DMSO_13_S18_R1_001_bam_peak_3760	57	.	5.72174	10.7539	5.75281	143	287
chrY	56719281	56719684	18_1C10_FLAG_DMSO_13_S18_R1_001_bam_peak_5367	57	.	7.01999	10.7534	5.75242	332	403
chr1	143255513	143255964	18_1C10_FLAG_DMSO_13_S18_R1_001_bam_peak_337	56	.	4.27396	10.6619	5.66728	216	451
chr21	8393326	8393484	18_1C10_FLAG_DMSO_13_S18_R1_001_bam_peak_2859	56	.	3.95589	10.6262	5.63511	71	158
chr4	49108317	49108551	18_1C10_FLAG_DMSO_13_S18_R1_001_bam_peak_3442	56	.	4.77186	10.6095	5.61984	138	234
chrY	56739246	56740105	18_1C10_FLAG_DMSO_13_S18_R1_001_bam_peak_5387	56	.	6.92271	10.5895	5.60106	789	859
chr21	8260107	8260388	18_1C10_FLAG_DMSO_13_S18_R1_001_bam_peak_2856	55	.	3.75679	10.5388	5.55598	75	281
chrY	56756758	56757483	18_1C10_FLAG_DMSO_13_S18_R1_001_bam_peak_5407	55	.	7.01145	10.5221	5.54152	552	725
chrY	56751125	56751345	18_1C10_FLAG_DMSO_13_S18_R1_001_bam_peak_5399	54	.	6.80278	10.3889	5.41809	115	220
chr21	8397003	8397149	18_1C10_FLAG_DMSO_13_S18_R1_001_bam_peak_2863	53	.	3.5464	10.3276	5.3596	58	146
chr1	143193443	143193804	18_1C10_FLAG_DMSO_13_S18_R1_001_bam_peak_308	53	.	3.67776	10.281	5.31814	287	361
chrY	56689285	56690273	18_1C10_FLAG_DMSO_13_S18_R1_001_bam_peak_5332	53	.	6.86502	10.2623	5.30063	298	988
chr9	137916402	137916548	18_1C10_FLAG_DMSO_13_S18_R1_001_bam_peak_5159	52	.	4.88401	10.2095	5.25095	64	146
chrY	56704804	56704950	18_1C10_FLAG_DMSO_13_S18_R1_001_bam_peak_5350	52	.	6.68694	10.1967	5.25095	79	146
chr1	7892344	7892491	18_1C10_FLAG_DMSO_13_S18_R1_001_bam_peak_19	52	.	4.88401	10.2095	5.25095	17	147
chr1	29959395	29959542	18_1C10_FLAG_DMSO_13_S18_R1_001_bam_peak_46	52	.	4.88401	10.2095	5.25095	34	147
chr15	26130087	26130234	18_1C10_FLAG_DMSO_13_S18_R1_001_bam_peak_1457	52	.	4.88401	10.2095	5.25095	99	147
chr16	78541306	78541453	18_1C10_FLAG_DMSO_13_S18_R1_001_bam_peak_1667	52	.	5.65441	10.163	5.25095	71	147
chr17	60675324	60675471	18_1C10_FLAG_DMSO_13_S18_R1_001_bam_peak_1822	52	.	4.88401	10.2095	5.25095	45	147
chr18	19452156	19452303	18_1C10_FLAG_DMSO_13_S18_R1_001_bam_peak_2012	52	.	4.88401	10.2095	5.25095	127	147
chr18	64276622	64276769	18_1C10_FLAG_DMSO_13_S18_R1_001_bam_peak_2108	52	.	4.88401	10.2095	5.25095	99	147
chr19	35050786	35050933	18_1C10_FLAG_DMSO_13_S18_R1_001_bam_peak_2307	52	.	5.65441	10.163	5.25095	41	147
chr2	222065540	222065687	18_1C10_FLAG_DMSO_13_S18_R1_001_bam_peak_2599	52	.	4.88401	10.2095	5.25095	51	147
chr3	83581481	83581628	18_1C10_FLAG_DMSO_13_S18_R1_001_bam_peak_3164	52	.	4.88401	10.2095	5.25095	99	147
chr3	142556892	142557039	18_1C10_FLAG_DMSO_13_S18_R1_001_bam_peak_3330	52	.	4.88401	10.2095	5.25095	62	147
chr4	19469011	19469158	18_1C10_FLAG_DMSO_13_S18_R1_001_bam_peak_3414	52	.	4.88401	10.2095	5.25095	78	147
chr4	92431446	92431593	18_1C10_FLAG_DMSO_13_S18_R1_001_bam_peak_3592	52	.	4.88401	10.2095	5.25095	81	147
chr6	13252331	13252478	18_1C10_FLAG_DMSO_13_S18_R1_001_bam_peak_4067	52	.	4.88401	10.2095	5.25095	121	147
chr7	54283301	54283448	18_1C10_FLAG_DMSO_13_S18_R1_001_bam_peak_4388	52	.	4.88401	10.2095	5.25095	106	147
chr8	35206763	35206910	18_1C10_FLAG_DMSO_13_S18_R1_001_bam_peak_4640	52	.	4.88401	10.2095	5.25095	86	147
chr8	41919699	41919846	18_1C10_FLAG_DMSO_13_S18_R1_001_bam_peak_4650	52	.	5.65441	10.163	5.25095	49	147
chr8	123607684	123607831	18_1C10_FLAG_DMSO_13_S18_R1_001_bam_peak_4896	52	.	4.88401	10.2095	5.25095	32	147
chr8	128344264	128344411	18_1C10_FLAG_DMSO_13_S18_R1_001_bam_peak_4905	52	.	4.88401	10.2095	5.25095	67	147
chr8	135544597	135544744	18_1C10_FLAG_DMSO_13_S18_R1_001_bam_peak_4920	52	.	4.88401	10.2095	5.25095	97	147
chr10	105163881	105164029	18_1C10_FLAG_DMSO_13_S18_R1_001_bam_peak_688	52	.	4.88401	10.2095	5.25095	66	148
chr11	39950327	39950475	18_1C10_FLAG_DMSO_13_S18_R1_001_bam_peak_771	52	.	4.88401	10.2095	5.25095	17	148
chr13	26477079	26477227	18_1C10_FLAG_DMSO_13_S18_R1_001_bam_peak_1160	52	.	4.88401	10.2095	5.25095	86	148
chr15	43907397	43907545	18_1C10_FLAG_DMSO_13_S18_R1_001_bam_peak_1481	52	.	4.88401	10.2095	5.25095	65	148
chr2	1178894	1179042	18_1C10_FLAG_DMSO_13_S18_R1_001_bam_peak_2342	52	.	4.88401	10.2095	5.25095	29	148
chr3	115474531	115474679	18_1C10_FLAG_DMSO_13_S18_R1_001_bam_peak_3304	52	.	4.88401	10.2095	5.25095	29	148
chr3	148872918	148873066	18_1C10_FLAG_DMSO_13_S18_R1_001_bam_peak_3337	52	.	4.88401	10.2095	5.25095	14	148
chr6	5063153	5063301	18_1C10_FLAG_DMSO_13_S18_R1_001_bam_peak_4059	52	.	4.88401	10.2095	5.25095	87	148
chr6	6592136	6592284	18_1C10_FLAG_DMSO_13_S18_R1_001_bam_peak_4060	52	.	4.88401	10.2095	5.25095	59	148
chr6	44574420	44574568	18_1C10_FLAG_DMSO_13_S18_R1_001_bam_peak_4107	52	.	4.88401	10.2095	5.25095	33	148
chr7	91660896	91661044	18_1C10_FLAG_DMSO_13_S18_R1_001_bam_peak_4497	52	.	4.88401	10.2095	5.25095	90	148
chr7	149379046	149379194	18_1C10_FLAG_DMSO_13_S18_R1_001_bam_peak_4562	52	.	4.88401	10.2095	5.25095	24	148
chr8	6745600	6745748	18_1C10_FLAG_DMSO_13_S18_R1_001_bam_peak_4593	52	.	4.88401	10.2095	5.25095	102	148
chr8	53887844	53887992	18_1C10_FLAG_DMSO_13_S18_R1_001_bam_peak_4776	52	.	4.88401	10.2095	5.25095	58	148
chr8	121453804	121453952	18_1C10_FLAG_DMSO_13_S18_R1_001_bam_peak_4889	52	.	4.88401	10.2095	5.25095	37	148
chrX	117903490	117903638	18_1C10_FLAG_DMSO_13_S18_R1_001_bam_peak_5263	52	.	4.88401	10.2095	5.25095	12	148
chr11	100581632	100581781	18_1C10_FLAG_DMSO_13_S18_R1_001_bam_peak_885	52	.	4.88401	10.2095	5.25095	74	149
chr3	174303690	174303839	18_1C10_FLAG_DMSO_13_S18_R1_001_bam_peak_3359	52	.	4.88401	10.2095	5.25095	95	149
chr5	59131266	59131415	18_1C10_FLAG_DMSO_13_S18_R1_001_bam_peak_3905	52	.	4.88401	10.2095	5.25095	48	149
chr9	112695809	112695958	18_1C10_FLAG_DMSO_13_S18_R1_001_bam_peak_5127	52	.	4.88401	10.2095	5.25095	62	149
chr4	158198787	158198937	18_1C10_FLAG_DMSO_13_S18_R1_001_bam_peak_3657	52	.	4.88401	10.2095	5.25095	94	150
chr6	160464379	160464529	18_1C10_FLAG_DMSO_13_S18_R1_001_bam_peak_4311	52	.	4.88401	10.2095	5.25095	70	150
chr16	12475684	12475835	18_1C10_FLAG_DMSO_13_S18_R1_001_bam_peak_1566	52	.	4.88401	10.2095	5.25095	50	151
chr2	109516099	109516250	18_1C10_FLAG_DMSO_13_S18_R1_001_bam_peak_2481	52	.	4.88401	10.2095	5.25095	56	151
chr10	95568498	95568650	18_1C10_FLAG_DMSO_13_S18_R1_001_bam_peak_670	52	.	4.88401	10.2095	5.25095	55	152
chr10	118973553	118973705	18_1C10_FLAG_DMSO_13_S18_R1_001_bam_peak_704	52	.	4.88401	10.2095	5.25095	66	152
chr19	52263490	52263642	18_1C10_FLAG_DMSO_13_S18_R1_001_bam_peak_2336	52	.	4.88401	10.2095	5.25095	112	152
chr22	43625423	43625575	18_1C10_FLAG_DMSO_13_S18_R1_001_bam_peak_3070	52	.	4.88401	10.2095	5.25095	93	152
chr8	22196973	22197125	18_1C10_FLAG_DMSO_13_S18_R1_001_bam_peak_4619	52	.	4.88401	10.2095	5.25095	77	152
chr17	30357115	30357268	18_1C10_FLAG_DMSO_13_S18_R1_001_bam_peak_1770	52	.	4.88024	10.1388	5.25095	142	153
chr6	122176337	122176490	18_1C10_FLAG_DMSO_13_S18_R1_001_bam_peak_4273	52	.	4.88401	10.2095	5.25095	49	153
chr7	69689337	69689490	18_1C10_FLAG_DMSO_13_S18_R1_001_bam_peak_4476	52	.	4.88401	10.2095	5.25095	76	153
chr8	140866117	140866270	18_1C10_FLAG_DMSO_13_S18_R1_001_bam_peak_4935	52	.	4.88401	10.2095	5.25095	113	153
chr13	78284658	78284812	18_1C10_FLAG_DMSO_13_S18_R1_001_bam_peak_1202	52	.	4.88401	10.2095	5.25095	87	154
chr18	18241192	18241346	18_1C10_FLAG_DMSO_13_S18_R1_001_bam_peak_1971	52	.	4.88401	10.2095	5.25095	38	154
chr12	18738104	18738259	18_1C10_FLAG_DMSO_13_S18_R1_001_bam_peak_946	52	.	4.88401	10.2095	5.25095	51	155
chr19	51661123	51661278	18_1C10_FLAG_DMSO_13_S18_R1_001_bam_peak_2333	52	.	4.88401	10.2095	5.25095	73	155
chr21	22121393	22121548	18_1C10_FLAG_DMSO_13_S18_R1_001_bam_peak_2943	52	.	4.88401	10.2095	5.25095	77	155
chr22	29661108	29661263	18_1C10_FLAG_DMSO_13_S18_R1_001_bam_peak_3049	52	.	4.88401	10.2095	5.25095	50	155
chrX	122846232	122846387	18_1C10_FLAG_DMSO_13_S18_R1_001_bam_peak_5268	52	.	4.88401	10.2095	5.25095	82	155
chr13	21906476	21906632	18_1C10_FLAG_DMSO_13_S18_R1_001_bam_peak_1148	52	.	4.88401	10.2095	5.25095	26	156
chr17	67628092	67628248	18_1C10_FLAG_DMSO_13_S18_R1_001_bam_peak_1835	52	.	4.88401	10.2095	5.25095	128	156
chr3	13532300	13532456	18_1C10_FLAG_DMSO_13_S18_R1_001_bam_peak_3093	52	.	4.88401	10.2095	5.25095	66	156
chr4	66741791	66741947	18_1C10_FLAG_DMSO_13_S18_R1_001_bam_peak_3582	52	.	4.88401	10.2095	5.25095	99	156
chr19	54836326	54836483	18_1C10_FLAG_DMSO_13_S18_R1_001_bam_peak_2338	52	.	4.88401	10.2095	5.25095	89	157
chr3	92671676	92671833	18_1C10_FLAG_DMSO_13_S18_R1_001_bam_peak_3241	52	.	4.88401	10.2095	5.25095	57	157
chr2	143346120	143346278	18_1C10_FLAG_DMSO_13_S18_R1_001_bam_peak_2522	52	.	4.88401	10.2095	5.25095	128	158
chr22	49470882	49471040	18_1C10_FLAG_DMSO_13_S18_R1_001_bam_peak_3080	52	.	4.88401	10.2095	5.25095	75	158
chr3	193850894	193851052	18_1C10_FLAG_DMSO_13_S18_R1_001_bam_peak_3373	52	.	4.88401	10.2095	5.25095	91	158
chr9	41398147	41398305	18_1C10_FLAG_DMSO_13_S18_R1_001_bam_peak_4994	52	.	4.88401	10.2095	5.25095	48	158
chr9	66309304	66309462	18_1C10_FLAG_DMSO_13_S18_R1_001_bam_peak_5086	52	.	4.88401	10.2095	5.25095	61	158
chrX	26145529	26145687	18_1C10_FLAG_DMSO_13_S18_R1_001_bam_peak_5177	52	.	4.88401	10.2095	5.25095	69	158
chr20	27170560	27170719	18_1C10_FLAG_DMSO_13_S18_R1_001_bam_peak_2690	52	.	5.65441	10.163	5.25095	89	159
chr3	104246008	104246167	18_1C10_FLAG_DMSO_13_S18_R1_001_bam_peak_3295	52	.	4.88401	10.2095	5.25095	80	159
chr14	98997742	98997902	18_1C10_FLAG_DMSO_13_S18_R1_001_bam_peak_1352	52	.	4.88401	10.2095	5.25095	60	160
chr17	631895	632055	18_1C10_FLAG_DMSO_13_S18_R1_001_bam_peak_1690	52	.	4.88401	10.2095	5.25095	84	160
chr4	52776200	52776360	18_1C10_FLAG_DMSO_13_S18_R1_001_bam_peak_3571	52	.	4.88401	10.2095	5.25095	45	160
chr4	134228573	134228733	18_1C10_FLAG_DMSO_13_S18_R1_001_bam_peak_3635	52	.	4.88401	10.2095	5.25095	80	160
chr1	120837261	120837422	18_1C10_FLAG_DMSO_13_S18_R1_001_bam_peak_142	52	.	4.88401	10.2095	5.25095	91	161
chr15	30720755	30720918	18_1C10_FLAG_DMSO_13_S18_R1_001_bam_peak_1464	52	.	4.88401	10.2095	5.25095	79	163
chrY	12585726	12585889	18_1C10_FLAG_DMSO_13_S18_R1_001_bam_peak_5307	52	.	4.88401	10.2095	5.25095	94	163
chr12	69256106	69256270	18_1C10_FLAG_DMSO_13_S18_R1_001_bam_peak_1038	52	.	4.88401	10.2095	5.25095	46	164
chr18	15283034	15283198	18_1C10_FLAG_DMSO_13_S18_R1_001_bam_peak_1878	52	.	4.88401	10.2095	5.25095	75	164
chr2	93740338	93740502	18_1C10_FLAG_DMSO_13_S18_R1_001_bam_peak_2460	52	.	5.65441	10.163	5.25095	48	164
chr7	60580211	60580375	18_1C10_FLAG_DMSO_13_S18_R1_001_bam_peak_4454	52	.	4.88401	10.2095	5.25095	75	164
chr12	5017905	5018070	18_1C10_FLAG_DMSO_13_S18_R1_001_bam_peak_933	52	.	4.88401	10.2095	5.25095	68	165
chr8	44067868	44068033	18_1C10_FLAG_DMSO_13_S18_R1_001_bam_peak_4657	52	.	4.88401	10.2095	5.25095	89	165
chr9	309293	309458	18_1C10_FLAG_DMSO_13_S18_R1_001_bam_peak_4947	52	.	4.88401	10.2095	5.25095	82	165
chr9	10009260	10009425	18_1C10_FLAG_DMSO_13_S18_R1_001_bam_peak_4957	52	.	4.88401	10.2095	5.25095	58	165
chr3	180860048	180860214	18_1C10_FLAG_DMSO_13_S18_R1_001_bam_peak_3363	52	.	4.88401	10.2095	5.25095	93	166
chr5	48079307	48079473	18_1C10_FLAG_DMSO_13_S18_R1_001_bam_peak_3779	52	.	5.65441	10.163	5.25095	106	166
chr19	46926259	46926426	18_1C10_FLAG_DMSO_13_S18_R1_001_bam_peak_2325	52	.	4.88401	10.2095	5.25095	67	167
chr2	230888208	230888375	18_1C10_FLAG_DMSO_13_S18_R1_001_bam_peak_2607	52	.	4.88401	10.2095	5.25095	71	167
chr7	53050485	53050652	18_1C10_FLAG_DMSO_13_S18_R1_001_bam_peak_4385	52	.	4.88401	10.2095	5.25095	44	167
chr9	123682751	123682918	18_1C10_FLAG_DMSO_13_S18_R1_001_bam_peak_5134	52	.	4.88401	10.2095	5.25095	124	167
chr10	96818671	96818839	18_1C10_FLAG_DMSO_13_S18_R1_001_bam_peak_672	52	.	4.88401	10.2095	5.25095	63	168
chr18	44641589	44641757	18_1C10_FLAG_DMSO_13_S18_R1_001_bam_peak_2077	52	.	4.88401	10.2095	5.25095	60	168
chr15	79778805	79778974	18_1C10_FLAG_DMSO_13_S18_R1_001_bam_peak_1521	52	.	4.88401	10.2095	5.25095	122	169
chr11	37455728	37455898	18_1C10_FLAG_DMSO_13_S18_R1_001_bam_peak_768	52	.	4.88401	10.2095	5.25095	70	170
chr21	33191377	33191547	18_1C10_FLAG_DMSO_13_S18_R1_001_bam_peak_2949	52	.	4.88401	10.2095	5.25095	54	170
chr7	59785757	59785927	18_1C10_FLAG_DMSO_13_S18_R1_001_bam_peak_4435	52	.	4.88401	10.2095	5.25095	69	170
chr10	13423205	13423376	18_1C10_FLAG_DMSO_13_S18_R1_001_bam_peak_500	52	.	4.88401	10.2095	5.25095	95	171
chr20	52951497	52951668	18_1C10_FLAG_DMSO_13_S18_R1_001_bam_peak_2817	52	.	4.88401	10.2095	5.25095	83	171
chr8	71272338	71272509	18_1C10_FLAG_DMSO_13_S18_R1_001_bam_peak_4801	52	.	4.88401	10.2095	5.25095	108	171
chr6	29173896	29174068	18_1C10_FLAG_DMSO_13_S18_R1_001_bam_peak_4082	52	.	4.88401	10.2095	5.25095	74	172
chr20	18722421	18722594	18_1C10_FLAG_DMSO_13_S18_R1_001_bam_peak_2645	52	.	4.88401	10.2095	5.25095	78	173
chr20	29051215	29051388	18_1C10_FLAG_DMSO_13_S18_R1_001_bam_peak_2789	52	.	4.88401	10.2095	5.25095	57	173
chr7	158148173	158148346	18_1C10_FLAG_DMSO_13_S18_R1_001_bam_peak_4576	52	.	5.65441	10.163	5.25095	79	173
chr8	137730149	137730322	18_1C10_FLAG_DMSO_13_S18_R1_001_bam_peak_4925	52	.	4.88401	10.2095	5.25095	97	173
chr16	83233587	83233761	18_1C10_FLAG_DMSO_13_S18_R1_001_bam_peak_1672	52	.	4.88401	10.2095	5.25095	92	174
chr4	9213234	9213408	18_1C10_FLAG_DMSO_13_S18_R1_001_bam_peak_3391	52	.	4.88401	10.2095	5.25095	76	174
chr4	9222729	9222903	18_1C10_FLAG_DMSO_13_S18_R1_001_bam_peak_3392	52	.	4.88401	10.2095	5.25095	115	174
chr4	9351470	9351644	18_1C10_FLAG_DMSO_13_S18_R1_001_bam_peak_3401	52	.	4.88401	10.2095	5.25095	109	174
chr4	9365706	9365880	18_1C10_FLAG_DMSO_13_S18_R1_001_bam_peak_3404	52	.	4.88401	10.2095	5.25095	69	174
chr1	157186847	157187022	18_1C10_FLAG_DMSO_13_S18_R1_001_bam_peak_389	52	.	4.88401	10.2095	5.25095	85	175
chr10	118082876	118083051	18_1C10_FLAG_DMSO_13_S18_R1_001_bam_peak_703	52	.	4.88401	10.2095	5.25095	73	175
chr3	124789368	124789543	18_1C10_FLAG_DMSO_13_S18_R1_001_bam_peak_3313	52	.	4.88401	10.2095	5.25095	116	175
chr12	4590080	4590256	18_1C10_FLAG_DMSO_13_S18_R1_001_bam_peak_930	52	.	4.88401	10.2095	5.25095	106	176
chr2	91614774	91614951	18_1C10_FLAG_DMSO_13_S18_R1_001_bam_peak_2438	52	.	4.88401	10.2095	5.25095	74	177
chr9	94954757	94954934	18_1C10_FLAG_DMSO_13_S18_R1_001_bam_peak_5109	52	.	4.88401	10.2095	5.25095	73	177
chr15	18839099	18839277	18_1C10_FLAG_DMSO_13_S18_R1_001_bam_peak_1406	52	.	4.88401	10.2095	5.25095	43	178
chr21	40167244	40167422	18_1C10_FLAG_DMSO_13_S18_R1_001_bam_peak_2959	52	.	4.88401	10.2095	5.25095	60	178
chr4	37922242	37922420	18_1C10_FLAG_DMSO_13_S18_R1_001_bam_peak_3425	52	.	4.88401	10.2095	5.25095	118	178
chr9	62280090	62280269	18_1C10_FLAG_DMSO_13_S18_R1_001_bam_peak_5070	52	.	4.88401	10.2095	5.25095	57	179
chr8	118643703	118643883	18_1C10_FLAG_DMSO_13_S18_R1_001_bam_peak_4885	52	.	4.88401	10.2095	5.25095	91	180
chr9	36379549	36379729	18_1C10_FLAG_DMSO_13_S18_R1_001_bam_peak_4981	52	.	4.88401	10.2095	5.25095	102	180
chr14	106611030	106611211	18_1C10_FLAG_DMSO_13_S18_R1_001_bam_peak_1365	52	.	4.88401	10.2095	5.25095	116	181
chr5	148416543	148416725	18_1C10_FLAG_DMSO_13_S18_R1_001_bam_peak_4018	52	.	4.88401	10.2095	5.25095	81	182
chr6	59537188	59537370	18_1C10_FLAG_DMSO_13_S18_R1_001_bam_peak_4193	52	.	5.65441	10.163	5.25095	91	182
chr9	99424291	99424473	18_1C10_FLAG_DMSO_13_S18_R1_001_bam_peak_5114	52	.	4.88401	10.2095	5.25095	68	182
chr9	132934052	132934234	18_1C10_FLAG_DMSO_13_S18_R1_001_bam_peak_5150	52	.	4.88401	10.2095	5.25095	82	182
chr1	207379477	207379660	18_1C10_FLAG_DMSO_13_S18_R1_001_bam_peak_440	52	.	4.88401	10.2095	5.25095	98	183
chr10	49815672	49815855	18_1C10_FLAG_DMSO_13_S18_R1_001_bam_peak_632	52	.	4.88401	10.2095	5.25095	54	183
chr12	2768390	2768573	18_1C10_FLAG_DMSO_13_S18_R1_001_bam_peak_928	52	.	4.88401	10.2095	5.25095	73	183
chr15	17538944	17539127	18_1C10_FLAG_DMSO_13_S18_R1_001_bam_peak_1370	52	.	4.88401	10.2095	5.25095	96	183
chr6	103439098	103439281	18_1C10_FLAG_DMSO_13_S18_R1_001_bam_peak_4256	52	.	4.88401	10.2095	5.25095	119	183
chr1	111062994	111063178	18_1C10_FLAG_DMSO_13_S18_R1_001_bam_peak_126	52	.	4.88401	10.2095	5.25095	81	184
chr6	35238400	35238585	18_1C10_FLAG_DMSO_13_S18_R1_001_bam_peak_4094	52	.	4.88401	10.2095	5.25095	60	185
chr16	10925973	10926159	18_1C10_FLAG_DMSO_13_S18_R1_001_bam_peak_1561	52	.	4.88401	10.2095	5.25095	99	186
chr16	72173159	72173345	18_1C10_FLAG_DMSO_13_S18_R1_001_bam_peak_1660	52	.	4.88401	10.2095	5.25095	86	186
chr5	166422715	166422902	18_1C10_FLAG_DMSO_13_S18_R1_001_bam_peak_4029	52	.	4.88401	10.2095	5.25095	124	187
chr12	54725566	54725754	18_1C10_FLAG_DMSO_13_S18_R1_001_bam_peak_1021	52	.	4.88401	10.2095	5.25095	100	188
chr3	164483267	164483455	18_1C10_FLAG_DMSO_13_S18_R1_001_bam_peak_3350	52	.	4.88401	10.2095	5.25095	109	188
chr6	71678568	71678756	18_1C10_FLAG_DMSO_13_S18_R1_001_bam_peak_4226	52	.	4.88401	10.2095	5.25095	102	188
chr7	148124377	148124565	18_1C10_FLAG_DMSO_13_S18_R1_001_bam_peak_4561	52	.	4.88401	10.2095	5.25095	94	188
chr19	34707548	34707737	18_1C10_FLAG_DMSO_13_S18_R1_001_bam_peak_2306	52	.	4.88401	10.2095	5.25095	78	189
chr9	34491094	34491283	18_1C10_FLAG_DMSO_13_S18_R1_001_bam_peak_4976	52	.	4.88401	10.2095	5.25095	120	189
chr2	120065014	120065204	18_1C10_FLAG_DMSO_13_S18_R1_001_bam_peak_2496	52	.	4.88401	10.2095	5.25095	96	190
chr5	69945925	69946115	18_1C10_FLAG_DMSO_13_S18_R1_001_bam_peak_3919	52	.	4.88401	10.2095	5.25095	75	190
chr8	7772351	7772541	18_1C10_FLAG_DMSO_13_S18_R1_001_bam_peak_4603	52	.	4.88401	10.2095	5.25095	59	190
chr8	8027082	8027272	18_1C10_FLAG_DMSO_13_S18_R1_001_bam_peak_4604	52	.	4.88401	10.2095	5.25095	92	190
chr9	60585442	60585632	18_1C10_FLAG_DMSO_13_S18_R1_001_bam_peak_5061	52	.	5.64725	10.1068	5.25095	86	190
chr2	191327857	191328048	18_1C10_FLAG_DMSO_13_S18_R1_001_bam_peak_2561	52	.	4.88401	10.2095	5.25095	90	191
chr21	12760954	12761145	18_1C10_FLAG_DMSO_13_S18_R1_001_bam_peak_2932	52	.	4.88401	10.2095	5.25095	84	191
chr5	83645031	83645222	18_1C10_FLAG_DMSO_13_S18_R1_001_bam_peak_3953	52	.	4.88401	10.2095	5.25095	119	191
chr7	89420520	89420711	18_1C10_FLAG_DMSO_13_S18_R1_001_bam_peak_4494	52	.	4.88401	10.2095	5.25095	63	191
chr1	60927348	60927540	18_1C10_FLAG_DMSO_13_S18_R1_001_bam_peak_78	52	.	4.88401	10.2095	5.25095	116	192
chr18	76674151	76674343	18_1C10_FLAG_DMSO_13_S18_R1_001_bam_peak_2118	52	.	4.88401	10.2095	5.25095	94	192
chr5	111646750	111646942	18_1C10_FLAG_DMSO_13_S18_R1_001_bam_peak_3986	52	.	4.88401	10.2095	5.25095	123	192
chr8	76210325	76210519	18_1C10_FLAG_DMSO_13_S18_R1_001_bam_peak_4805	52	.	4.88401	10.2095	5.25095	126	194
chr15	33656318	33656514	18_1C10_FLAG_DMSO_13_S18_R1_001_bam_peak_1468	52	.	4.88401	10.2095	5.25095	108	196
chr1	72000727	72000925	18_1C10_FLAG_DMSO_13_S18_R1_001_bam_peak_84	52	.	4.88401	10.2095	5.25095	106	198
chr11	44422312	44422510	18_1C10_FLAG_DMSO_13_S18_R1_001_bam_peak_775	52	.	4.88401	10.2095	5.25095	67	198
chr3	71562031	71562229	18_1C10_FLAG_DMSO_13_S18_R1_001_bam_peak_3149	52	.	4.88401	10.2095	5.25095	90	198
chr1	186093538	186093738	18_1C10_FLAG_DMSO_13_S18_R1_001_bam_peak_415	52	.	4.88401	10.2095	5.25095	83	200
chr3	172306208	172306410	18_1C10_FLAG_DMSO_13_S18_R1_001_bam_peak_3357	52	.	4.88401	10.2095	5.25095	118	202
chr7	16376187	16376389	18_1C10_FLAG_DMSO_13_S18_R1_001_bam_peak_4347	52	.	4.88401	10.2095	5.25095	73	202
chr17	15117406	15117609	18_1C10_FLAG_DMSO_13_S18_R1_001_bam_peak_1714	52	.	4.88401	10.2095	5.25095	127	203
chr6	144514683	144514886	18_1C10_FLAG_DMSO_13_S18_R1_001_bam_peak_4297	52	.	4.88401	10.2095	5.25095	103	203
chr14	85743858	85744062	18_1C10_FLAG_DMSO_13_S18_R1_001_bam_peak_1340	52	.	4.88401	10.2095	5.25095	114	204
chr4	9322997	9323201	18_1C10_FLAG_DMSO_13_S18_R1_001_bam_peak_3397	52	.	4.88401	10.2095	5.25095	100	204
chr6	151099324	151099529	18_1C10_FLAG_DMSO_13_S18_R1_001_bam_peak_4303	52	.	4.88401	10.2095	5.25095	91	205
chr21	44059100	44059307	18_1C10_FLAG_DMSO_13_S18_R1_001_bam_peak_2969	52	.	4.88401	10.2095	5.25095	78	207
chr19	25413359	25413567	18_1C10_FLAG_DMSO_13_S18_R1_001_bam_peak_2183	52	.	5.65441	10.163	5.25095	114	208
chr5	75939591	75939801	18_1C10_FLAG_DMSO_13_S18_R1_001_bam_peak_3944	52	.	4.88401	10.2095	5.25095	138	210
chrX	23711031	23711243	18_1C10_FLAG_DMSO_13_S18_R1_001_bam_peak_5176	52	.	4.88401	10.2095	5.25095	83	212
chr20	50567917	50568131	18_1C10_FLAG_DMSO_13_S18_R1_001_bam_peak_2816	52	.	4.88401	10.2095	5.25095	113	214
chr3	111904643	111904857	18_1C10_FLAG_DMSO_13_S18_R1_001_bam_peak_3300	52	.	4.88401	10.2095	5.25095	111	214
chr11	11002416	11002631	18_1C10_FLAG_DMSO_13_S18_R1_001_bam_peak_741	52	.	4.88401	10.2095	5.25095	76	215
chr8	72693156	72693371	18_1C10_FLAG_DMSO_13_S18_R1_001_bam_peak_4802	52	.	4.88401	10.2095	5.25095	94	215
chr14	51534859	51535075	18_1C10_FLAG_DMSO_13_S18_R1_001_bam_peak_1308	52	.	4.88401	10.2095	5.25095	121	216
chr7	28148174	28148390	18_1C10_FLAG_DMSO_13_S18_R1_001_bam_peak_4359	52	.	4.88401	10.2095	5.25095	118	216
chrX	112815483	112815699	18_1C10_FLAG_DMSO_13_S18_R1_001_bam_peak_5257	52	.	4.88401	10.2095	5.25095	129	216
chr10	25993277	25993495	18_1C10_FLAG_DMSO_13_S18_R1_001_bam_peak_511	52	.	4.88401	10.2095	5.25095	109	218
chr15	42137690	42137908	18_1C10_FLAG_DMSO_13_S18_R1_001_bam_peak_1479	52	.	4.88401	10.2095	5.25095	85	218
chr2	9223496	9223715	18_1C10_FLAG_DMSO_13_S18_R1_001_bam_peak_2351	52	.	4.88401	10.2095	5.25095	103	219
chr16	65498442	65498662	18_1C10_FLAG_DMSO_13_S18_R1_001_bam_peak_1651	52	.	4.88401	10.2095	5.25095	94	220
chr10	95400419	95400641	18_1C10_FLAG_DMSO_13_S18_R1_001_bam_peak_669	52	.	4.88401	10.2095	5.25095	87	222
chr4	121087480	121087702	18_1C10_FLAG_DMSO_13_S18_R1_001_bam_peak_3621	52	.	4.88401	10.2095	5.25095	132	222
chr8	40914340	40914566	18_1C10_FLAG_DMSO_13_S18_R1_001_bam_peak_4647	52	.	4.88401	10.2095	5.25095	118	226
chr6	37043903	37044130	18_1C10_FLAG_DMSO_13_S18_R1_001_bam_peak_4096	52	.	4.88401	10.2095	5.25095	87	227
chr6	137979206	137979433	18_1C10_FLAG_DMSO_13_S18_R1_001_bam_peak_4291	52	.	4.88401	10.2095	5.25095	133	227
chr1	115745113	115745341	18_1C10_FLAG_DMSO_13_S18_R1_001_bam_peak_130	52	.	4.88401	10.2095	5.25095	141	228
chr9	131788794	131789023	18_1C10_FLAG_DMSO_13_S18_R1_001_bam_peak_5148	52	.	4.88401	10.2095	5.25095	100	229
chr3	38766370	38766600	18_1C10_FLAG_DMSO_13_S18_R1_001_bam_peak_3112	52	.	4.88401	10.2095	5.25095	126	230
chr1	98968067	98968298	18_1C10_FLAG_DMSO_13_S18_R1_001_bam_peak_110	52	.	4.88401	10.2095	5.25095	92	231
chr12	63074755	63074986	18_1C10_FLAG_DMSO_13_S18_R1_001_bam_peak_1030	52	.	4.88401	10.2095	5.25095	113	231
chr14	95543182	95543418	18_1C10_FLAG_DMSO_13_S18_R1_001_bam_peak_1346	52	.	4.88401	10.2095	5.25095	121	236
chr5	101291210	101291447	18_1C10_FLAG_DMSO_13_S18_R1_001_bam_peak_3978	52	.	4.88401	10.2095	5.25095	141	237
chr18	17830980	17831220	18_1C10_FLAG_DMSO_13_S18_R1_001_bam_peak_1961	52	.	4.88401	10.2095	5.25095	114	240
chr10	40987828	40988069	18_1C10_FLAG_DMSO_13_S18_R1_001_bam_peak_586	52	.	6.23754	10.1384	5.25095	102	241
chr17	79401253	79401494	18_1C10_FLAG_DMSO_13_S18_R1_001_bam_peak_1853	52	.	4.88401	10.2095	5.25095	102	241
chr7	47746996	47747244	18_1C10_FLAG_DMSO_13_S18_R1_001_bam_peak_4377	52	.	4.88401	10.2095	5.25095	142	248
chr9	20151002	20151251	18_1C10_FLAG_DMSO_13_S18_R1_001_bam_peak_4967	52	.	4.88401	10.2095	5.25095	121	249
chr18	37477014	37477264	18_1C10_FLAG_DMSO_13_S18_R1_001_bam_peak_2070	52	.	4.88401	10.2095	5.25095	133	250
chr22	49425440	49425691	18_1C10_FLAG_DMSO_13_S18_R1_001_bam_peak_3079	52	.	4.88401	10.2095	5.25095	136	251
chr18	60122480	60122733	18_1C10_FLAG_DMSO_13_S18_R1_001_bam_peak_2105	52	.	4.88401	10.2095	5.25095	110	253
chr1	147641122	147641388	18_1C10_FLAG_DMSO_13_S18_R1_001_bam_peak_366	52	.	4.88401	10.2095	5.25095	135	266
chr10	76973989	76974257	18_1C10_FLAG_DMSO_13_S18_R1_001_bam_peak_650	52	.	4.88401	10.2095	5.25095	133	268
chr6	9973733	9974003	18_1C10_FLAG_DMSO_13_S18_R1_001_bam_peak_4063	52	.	4.88401	10.2095	5.25095	130	270
chr3	124789629	124789920	18_1C10_FLAG_DMSO_13_S18_R1_001_bam_peak_3314	52	.	4.88401	10.2095	5.25095	145	291
chrY	56678750	56679043	18_1C10_FLAG_DMSO_13_S18_R1_001_bam_peak_5320	52	.	6.68694	10.1967	5.25095	200	293
chr4	9255955	9256257	18_1C10_FLAG_DMSO_13_S18_R1_001_bam_peak_3394	52	.	4.88401	10.2095	5.25095	109	302
chr8	40415017	40415346	18_1C10_FLAG_DMSO_13_S18_R1_001_bam_peak_4646	52	.	4.88401	10.2095	5.25095	138	329
chr15	46346361	46346793	18_1C10_FLAG_DMSO_13_S18_R1_001_bam_peak_1482	52	.	4.88401	10.2095	5.25095	132	432
chr17	125152	125640	18_1C10_FLAG_DMSO_13_S18_R1_001_bam_peak_1685	52	.	4.88401	10.2095	5.25095	351	488
chr6	909981	910514	18_1C10_FLAG_DMSO_13_S18_R1_001_bam_peak_4053	52	.	4.88401	10.2095	5.25095	344	533
chr21	8399818	8400532	18_1C10_FLAG_DMSO_13_S18_R1_001_bam_peak_2867	52	.	3.97665	10.136	5.25095	448	714
chrY	56720432	56721592	18_1C10_FLAG_DMSO_13_S18_R1_001_bam_peak_5369	52	.	6.82726	10.1961	5.25095	962	1160
chr6	26047803	26048004	18_1C10_FLAG_DMSO_13_S18_R1_001_bam_peak_4078	52	.	4.876	10.0615	5.24402	74	201
chr3	91812487	91812666	18_1C10_FLAG_DMSO_13_S18_R1_001_bam_peak_3195	52	.	4.87388	10.0239	5.20884	114	179
chr1	143200633	143200899	18_1C10_FLAG_DMSO_13_S18_R1_001_bam_peak_311	52	.	3.93708	10.0238	5.20884	133	266
chr5	137687423	137687569	18_1C10_FLAG_DMSO_13_S18_R1_001_bam_peak_4003	51	.	6.37562	9.99611	5.18326	42	146
chr9	45158587	45158761	18_1C10_FLAG_DMSO_13_S18_R1_001_bam_peak_5053	51	.	4.87176	9.98696	5.17466	86	174
chr6	41417619	41417767	18_1C10_FLAG_DMSO_13_S18_R1_001_bam_peak_4102	51	.	4.86964	9.95062	5.14171	69	148
chr18	34589619	34589769	18_1C10_FLAG_DMSO_13_S18_R1_001_bam_peak_2065	51	.	4.86964	9.95062	5.14171	59	150
chr2	2646086	2646259	18_1C10_FLAG_DMSO_13_S18_R1_001_bam_peak_2343	51	.	4.86964	9.95062	5.14171	79	173
chr11	52087620	52087797	18_1C10_FLAG_DMSO_13_S18_R1_001_bam_peak_807	51	.	4.86964	9.95062	5.14171	69	177
chr18	15919166	15919351	18_1C10_FLAG_DMSO_13_S18_R1_001_bam_peak_1898	51	.	4.86964	9.95062	5.14171	93	185
chr12	124765953	124766171	18_1C10_FLAG_DMSO_13_S18_R1_001_bam_peak_1094	51	.	4.86964	9.95062	5.14171	136	218
chr14	99949890	99950193	18_1C10_FLAG_DMSO_13_S18_R1_001_bam_peak_1358	51	.	4.86964	9.95062	5.14171	224	303
chr5	48354387	48354544	18_1C10_FLAG_DMSO_13_S18_R1_001_bam_peak_3792	51	.	5.62364	9.9287	5.12569	97	157
chrY	56673243	56673784	18_1C10_FLAG_DMSO_13_S18_R1_001_bam_peak_5313	50	.	6.71614	9.8598	5.06066	76	541
chrY	56680311	56680660	18_1C10_FLAG_DMSO_13_S18_R1_001_bam_peak_5323	50	.	6.46669	9.8349	5.03683	57	349
chr16	46386873	46387080	18_1C10_FLAG_DMSO_13_S18_R1_001_bam_peak_1633	50	.	3.69443	9.8288	5.03122	121	207
chr8	85733512	85733839	18_1C10_FLAG_DMSO_13_S18_R1_001_bam_peak_4826	49	.	6.59331	9.79155	4.99546	142	327
chr1	143249680	143250027	18_1C10_FLAG_DMSO_13_S18_R1_001_bam_peak_333	49	.	3.52902	9.7875	4.99151	211	347
chr5	47325758	47325925	18_1C10_FLAG_DMSO_13_S18_R1_001_bam_peak_3735	49	.	5.60022	9.76219	4.96778	110	167
chr1	143207024	143207209	18_1C10_FLAG_DMSO_13_S18_R1_001_bam_peak_315	49	.	3.93162	9.73602	4.94374	101	185
chr11	53739248	53739394	18_1C10_FLAG_DMSO_13_S18_R1_001_bam_peak_831	49	.	4.85487	9.71214	4.92074	98	146
chr15	77539597	77539746	18_1C10_FLAG_DMSO_13_S18_R1_001_bam_peak_1518	49	.	4.85487	9.71214	4.92074	49	149
chr1	143266497	143267128	18_1C10_FLAG_DMSO_13_S18_R1_001_bam_peak_343	48	.	3.9142	9.68779	4.89853	316	631
chr8	85793909	85794252	18_1C10_FLAG_DMSO_13_S18_R1_001_bam_peak_4838	48	.	6.60437	9.66502	4.87681	102	343
chr10	9063239	9063385	18_1C10_FLAG_DMSO_13_S18_R1_001_bam_peak_495	48	.	4.85173	9.66452	4.87636	70	146
chr5	44326412	44326558	18_1C10_FLAG_DMSO_13_S18_R1_001_bam_peak_3724	48	.	4.85173	9.66452	4.87636	67	146
chr11	49462914	49463061	18_1C10_FLAG_DMSO_13_S18_R1_001_bam_peak_783	48	.	4.85173	9.66452	4.87636	59	147
chr17	62539970	62540117	18_1C10_FLAG_DMSO_13_S18_R1_001_bam_peak_1825	48	.	4.85173	9.66452	4.87636	12	147
chr2	212567967	212568114	18_1C10_FLAG_DMSO_13_S18_R1_001_bam_peak_2587	48	.	4.85173	9.66452	4.87636	63	147
chr4	118626714	118626861	18_1C10_FLAG_DMSO_13_S18_R1_001_bam_peak_3618	48	.	4.85173	9.66452	4.87636	32	147
chr8	95208299	95208446	18_1C10_FLAG_DMSO_13_S18_R1_001_bam_peak_4853	48	.	4.85173	9.66452	4.87636	10	147
chr9	20599463	20599611	18_1C10_FLAG_DMSO_13_S18_R1_001_bam_peak_4968	48	.	4.85173	9.66452	4.87636	110	148
chr3	186342768	186342917	18_1C10_FLAG_DMSO_13_S18_R1_001_bam_peak_3369	48	.	4.85173	9.66452	4.87636	71	149
chr20	55859834	55859985	18_1C10_FLAG_DMSO_13_S18_R1_001_bam_peak_2819	48	.	4.85173	9.66452	4.87636	43	151
chr4	139314914	139315065	18_1C10_FLAG_DMSO_13_S18_R1_001_bam_peak_3641	48	.	4.85173	9.66452	4.87636	82	151
chr18	59072342	59072494	18_1C10_FLAG_DMSO_13_S18_R1_001_bam_peak_2104	48	.	4.85173	9.66452	4.87636	109	152
chr16	89454573	89454726	18_1C10_FLAG_DMSO_13_S18_R1_001_bam_peak_1680	48	.	4.85173	9.66452	4.87636	113	153
chr12	41494907	41495063	18_1C10_FLAG_DMSO_13_S18_R1_001_bam_peak_1008	48	.	4.85173	9.66452	4.87636	72	156
chr8	97201734	97201890	18_1C10_FLAG_DMSO_13_S18_R1_001_bam_peak_4855	48	.	4.85173	9.66452	4.87636	113	156
chr9	43661910	43662069	18_1C10_FLAG_DMSO_13_S18_R1_001_bam_peak_5013	48	.	4.85173	9.66452	4.87636	63	159
chr3	92292640	92292801	18_1C10_FLAG_DMSO_13_S18_R1_001_bam_peak_3220	48	.	4.85173	9.66452	4.87636	77	161
chr7	99307804	99307965	18_1C10_FLAG_DMSO_13_S18_R1_001_bam_peak_4507	48	.	4.85173	9.66452	4.87636	62	161
chr6	105515776	105515938	18_1C10_FLAG_DMSO_13_S18_R1_001_bam_peak_4257	48	.	4.85173	9.66452	4.87636	27	162
chr2	230052450	230052613	18_1C10_FLAG_DMSO_13_S18_R1_001_bam_peak_2606	48	.	4.85173	9.66452	4.87636	68	163
chr19	40996355	40996520	18_1C10_FLAG_DMSO_13_S18_R1_001_bam_peak_2316	48	.	4.85173	9.66452	4.87636	66	165
chr17	27613831	27613997	18_1C10_FLAG_DMSO_13_S18_R1_001_bam_peak_1764	48	.	4.85173	9.66452	4.87636	43	166
chr5	143111786	143111952	18_1C10_FLAG_DMSO_13_S18_R1_001_bam_peak_4013	48	.	4.85173	9.66452	4.87636	104	166
chr7	58180058	58180225	18_1C10_FLAG_DMSO_13_S18_R1_001_bam_peak_4391	48	.	4.85173	9.66452	4.87636	67	167
chr9	63888154	63888322	18_1C10_FLAG_DMSO_13_S18_R1_001_bam_peak_5081	48	.	4.85173	9.66452	4.87636	91	168
chr15	19267175	19267348	18_1C10_FLAG_DMSO_13_S18_R1_001_bam_peak_1420	48	.	4.85173	9.66452	4.87636	73	173
chr2	70559522	70559695	18_1C10_FLAG_DMSO_13_S18_R1_001_bam_peak_2415	48	.	4.85173	9.66452	4.87636	76	173
chr6	168235227	168235400	18_1C10_FLAG_DMSO_13_S18_R1_001_bam_peak_4327	48	.	4.85173	9.66452	4.87636	101	173
chr4	9327742	9327916	18_1C10_FLAG_DMSO_13_S18_R1_001_bam_peak_3398	48	.	4.85173	9.66452	4.87636	81	174
chr6	168236187	168236362	18_1C10_FLAG_DMSO_13_S18_R1_001_bam_peak_4328	48	.	4.85173	9.66452	4.87636	114	175
chr3	64318160	64318338	18_1C10_FLAG_DMSO_13_S18_R1_001_bam_peak_3140	48	.	4.85173	9.66452	4.87636	84	178
chr2	122186238	122186417	18_1C10_FLAG_DMSO_13_S18_R1_001_bam_peak_2497	48	.	4.85173	9.66452	4.87636	79	179
chr5	145001823	145002002	18_1C10_FLAG_DMSO_13_S18_R1_001_bam_peak_4014	48	.	4.85173	9.66452	4.87636	60	179
chr15	89969750	89969930	18_1C10_FLAG_DMSO_13_S18_R1_001_bam_peak_1537	48	.	4.85173	9.66452	4.87636	120	180
chr9	105140014	105140194	18_1C10_FLAG_DMSO_13_S18_R1_001_bam_peak_5117	48	.	4.85173	9.66452	4.87636	90	180
chr4	139657796	139657980	18_1C10_FLAG_DMSO_13_S18_R1_001_bam_peak_3642	48	.	4.85173	9.66452	4.87636	52	184
chr6	32108726	32108912	18_1C10_FLAG_DMSO_13_S18_R1_001_bam_peak_4090	48	.	4.85173	9.66452	4.87636	94	186
chr9	92848529	92848715	18_1C10_FLAG_DMSO_13_S18_R1_001_bam_peak_5105	48	.	4.85173	9.66452	4.87636	95	186
chr17	5313028	5313216	18_1C10_FLAG_DMSO_13_S18_R1_001_bam_peak_1699	48	.	4.85173	9.66452	4.87636	85	188
chr5	70820983	70821173	18_1C10_FLAG_DMSO_13_S18_R1_001_bam_peak_3926	48	.	4.85173	9.66452	4.87636	79	190
chr8	7556146	7556336	18_1C10_FLAG_DMSO_13_S18_R1_001_bam_peak_4597	48	.	4.85173	9.66452	4.87636	118	190
chr8	45073049	45073240	18_1C10_FLAG_DMSO_13_S18_R1_001_bam_peak_4715	48	.	4.85173	9.66452	4.87636	53	191
chr15	81807165	81807357	18_1C10_FLAG_DMSO_13_S18_R1_001_bam_peak_1525	48	.	4.85173	9.66452	4.87636	82	192
chr18	36874773	36874965	18_1C10_FLAG_DMSO_13_S18_R1_001_bam_peak_2067	48	.	4.85173	9.66452	4.87636	104	192
chr5	70071146	70071338	18_1C10_FLAG_DMSO_13_S18_R1_001_bam_peak_3921	48	.	4.85173	9.66452	4.87636	71	192
chrX	58606087	58606282	18_1C10_FLAG_DMSO_13_S18_R1_001_bam_peak_5203	48	.	4.85173	9.66452	4.87636	126	195
chr8	44171120	44171318	18_1C10_FLAG_DMSO_13_S18_R1_001_bam_peak_4665	48	.	4.85173	9.66452	4.87636	116	198
chr1	143232391	143232590	18_1C10_FLAG_DMSO_13_S18_R1_001_bam_peak_325	48	.	3.99958	9.64573	4.87636	116	199
chr9	114579194	114579395	18_1C10_FLAG_DMSO_13_S18_R1_001_bam_peak_5129	48	.	4.85173	9.66452	4.87636	59	201
chr1	69341353	69341557	18_1C10_FLAG_DMSO_13_S18_R1_001_bam_peak_83	48	.	4.85173	9.66452	4.87636	91	204
chr1	10565196	10565404	18_1C10_FLAG_DMSO_13_S18_R1_001_bam_peak_23	48	.	4.85173	9.66452	4.87636	89	208
chr20	31085319	31085527	18_1C10_FLAG_DMSO_13_S18_R1_001_bam_peak_2793	48	.	4.85173	9.66452	4.87636	133	208
chr4	50691572	50691780	18_1C10_FLAG_DMSO_13_S18_R1_001_bam_peak_3517	48	.	4.85173	9.66452	4.87636	66	208
chr6	114032130	114032339	18_1C10_FLAG_DMSO_13_S18_R1_001_bam_peak_4266	48	.	4.85173	9.66452	4.87636	143	209
chr9	112237453	112237662	18_1C10_FLAG_DMSO_13_S18_R1_001_bam_peak_5125	48	.	4.85173	9.66452	4.87636	118	209
chr8	27930518	27930728	18_1C10_FLAG_DMSO_13_S18_R1_001_bam_peak_4630	48	.	4.85173	9.66452	4.87636	90	210
chr3	176165561	176165776	18_1C10_FLAG_DMSO_13_S18_R1_001_bam_peak_3362	48	.	4.85173	9.66452	4.87636	125	215
chr1	210009494	210009711	18_1C10_FLAG_DMSO_13_S18_R1_001_bam_peak_444	48	.	4.85173	9.66452	4.87636	99	217
chr6	167683582	167683799	18_1C10_FLAG_DMSO_13_S18_R1_001_bam_peak_4325	48	.	4.85173	9.66452	4.87636	99	217
chr8	45225724	45225942	18_1C10_FLAG_DMSO_13_S18_R1_001_bam_peak_4728	48	.	4.85173	9.66452	4.87636	78	218
chr4	20565518	20565737	18_1C10_FLAG_DMSO_13_S18_R1_001_bam_peak_3415	48	.	4.85173	9.66452	4.87636	127	219
chr13	67034025	67034253	18_1C10_FLAG_DMSO_13_S18_R1_001_bam_peak_1191	48	.	4.85173	9.66452	4.87636	87	228
chr8	86115114	86115345	18_1C10_FLAG_DMSO_13_S18_R1_001_bam_peak_4840	48	.	4.85173	9.66452	4.87636	116	231
chr1	161533632	161533867	18_1C10_FLAG_DMSO_13_S18_R1_001_bam_peak_396	48	.	4.85173	9.66452	4.87636	109	235
chr15	22443890	22444125	18_1C10_FLAG_DMSO_13_S18_R1_001_bam_peak_1449	48	.	4.85173	9.66452	4.87636	133	235
chr13	17866474	17866715	18_1C10_FLAG_DMSO_13_S18_R1_001_bam_peak_1139	48	.	4.85173	9.66452	4.87636	123	241
chr19	6971461	6971702	18_1C10_FLAG_DMSO_13_S18_R1_001_bam_peak_2136	48	.	4.85173	9.66452	4.87636	103	241
chr19	45125697	45125938	18_1C10_FLAG_DMSO_13_S18_R1_001_bam_peak_2324	48	.	4.85173	9.66452	4.87636	133	241
chr18	19744425	19744694	18_1C10_FLAG_DMSO_13_S18_R1_001_bam_peak_2023	48	.	4.85173	9.66452	4.87636	138	269
chr5	49658357	49658765	18_1C10_FLAG_DMSO_13_S18_R1_001_bam_peak_3887	48	.	3.99958	9.64573	4.87636	300	408
chr7	5983904	5984050	18_1C10_FLAG_DMSO_13_S18_R1_001_bam_peak_4342	48	.	4.84857	9.6175	4.86616	86	146
chr13	45354397	45354544	18_1C10_FLAG_DMSO_13_S18_R1_001_bam_peak_1176	48	.	4.84857	9.6175	4.86616	55	147
chr7	128048130	128048277	18_1C10_FLAG_DMSO_13_S18_R1_001_bam_peak_4537	48	.	4.84857	9.6175	4.86616	22	147
chr2	24141945	24142093	18_1C10_FLAG_DMSO_13_S18_R1_001_bam_peak_2361	48	.	4.84857	9.6175	4.86616	79	148
chr3	93128034	93128182	18_1C10_FLAG_DMSO_13_S18_R1_001_bam_peak_3262	48	.	4.84857	9.6175	4.86616	62	148
chr4	185659179	185659327	18_1C10_FLAG_DMSO_13_S18_R1_001_bam_peak_3677	48	.	4.84857	9.6175	4.86616	80	148
chr6	41744989	41745137	18_1C10_FLAG_DMSO_13_S18_R1_001_bam_peak_4103	48	.	4.84857	9.6175	4.86616	43	148
chr19	18968784	18968933	18_1C10_FLAG_DMSO_13_S18_R1_001_bam_peak_2154	48	.	4.84857	9.6175	4.86616	77	149
chr2	191532599	191532749	18_1C10_FLAG_DMSO_13_S18_R1_001_bam_peak_2563	48	.	4.84857	9.6175	4.86616	104	150
chr2	64232693	64232849	18_1C10_FLAG_DMSO_13_S18_R1_001_bam_peak_2405	48	.	4.84857	9.6175	4.86616	51	156
chr3	93543429	93543586	18_1C10_FLAG_DMSO_13_S18_R1_001_bam_peak_3281	48	.	4.84857	9.6175	4.86616	83	157
chr5	48964021	48964185	18_1C10_FLAG_DMSO_13_S18_R1_001_bam_peak_3835	48	.	4.84857	9.6175	4.86616	41	164
chr3	183382944	183383120	18_1C10_FLAG_DMSO_13_S18_R1_001_bam_peak_3367	48	.	4.84857	9.6175	4.86616	61	176
chr11	53224486	53224663	18_1C10_FLAG_DMSO_13_S18_R1_001_bam_peak_824	48	.	4.84857	9.6175	4.86616	52	177
chr20	37199952	37200134	18_1C10_FLAG_DMSO_13_S18_R1_001_bam_peak_2800	48	.	4.84857	9.6175	4.86616	96	182
chr8	44631419	44631610	18_1C10_FLAG_DMSO_13_S18_R1_001_bam_peak_4688	48	.	4.84857	9.6175	4.86616	72	191
chr2	93642868	93643071	18_1C10_FLAG_DMSO_13_S18_R1_001_bam_peak_2458	48	.	4.84857	9.6175	4.86616	77	203
chr8	45375571	45375775	18_1C10_FLAG_DMSO_13_S18_R1_001_bam_peak_4739	48	.	4.84857	9.6175	4.86616	123	204
chr12	35082331	35082538	18_1C10_FLAG_DMSO_13_S18_R1_001_bam_peak_971	48	.	4.84857	9.6175	4.86616	63	207
chr12	37088303	37088533	18_1C10_FLAG_DMSO_13_S18_R1_001_bam_peak_1003	48	.	4.84857	9.6175	4.86616	122	230
chr13	19138037	19138327	18_1C10_FLAG_DMSO_13_S18_R1_001_bam_peak_1147	48	.	4.84857	9.6175	4.86616	101	290
chr4	51258108	51258256	18_1C10_FLAG_DMSO_13_S18_R1_001_bam_peak_3543	48	.	4.84647	9.58686	4.84687	33	148
chr21	8437512	8437700	18_1C10_FLAG_DMSO_13_S18_R1_001_bam_peak_2876	48	.	3.61671	9.58603	4.84632	84	188
chrY	56730686	56730896	18_1C10_FLAG_DMSO_13_S18_R1_001_bam_peak_5378	48	.	6.4597	9.56472	4.82613	99	210
chr4	50537175	50537359	18_1C10_FLAG_DMSO_13_S18_R1_001_bam_peak_3511	48	.	4.84438	9.55665	4.81891	124	184
chr9	44149796	44150040	18_1C10_FLAG_DMSO_13_S18_R1_001_bam_peak_5028	48	.	4.84438	9.55665	4.81891	139	244
chrY	56714826	56715113	18_1C10_FLAG_DMSO_13_S18_R1_001_bam_peak_5359	48	.	6.45183	9.55145	4.8147	156	287
chrY	11747590	11747808	18_1C10_FLAG_DMSO_13_S18_R1_001_bam_peak_5306	48	.	5.2618	9.53894	4.80248	98	218
chr21	8448221	8448536	18_1C10_FLAG_DMSO_13_S18_R1_001_bam_peak_2887	48	.	3.68214	9.53834	4.80191	75	315
chr10	41879419	41879578	18_1C10_FLAG_DMSO_13_S18_R1_001_bam_peak_618	47	.	5.65994	9.52316	4.78745	115	159
chr1	149098062	149098269	18_1C10_FLAG_DMSO_13_S18_R1_001_bam_peak_372	47	.	4.84019	9.49748	4.7631	130	207
chr7	102533394	102533618	18_1C10_FLAG_DMSO_13_S18_R1_001_bam_peak_4513	47	.	4.84019	9.49748	4.7631	140	224
chrY	56753714	56753874	18_1C10_FLAG_DMSO_13_S18_R1_001_bam_peak_5404	47	.	6.51675	9.49082	4.75688	62	160
chr5	47894400	47894656	18_1C10_FLAG_DMSO_13_S18_R1_001_bam_peak_3763	47	.	6.07219	9.47163	4.7381	139	256
chr12	41363561	41363802	18_1C10_FLAG_DMSO_13_S18_R1_001_bam_peak_1007	46	.	6.01502	9.41717	4.68838	130	241
chrY	56743852	56744176	18_1C10_FLAG_DMSO_13_S18_R1_001_bam_peak_5392	46	.	6.01502	9.41717	4.68838	272	324
chr1	124524231	124524459	18_1C10_FLAG_DMSO_13_S18_R1_001_bam_peak_284	46	.	4.83185	9.38381	4.65708	99	228
chr1	143219682	143219972	18_1C10_FLAG_DMSO_13_S18_R1_001_bam_peak_321	46	.	3.47733	9.3786	4.65249	117	290
chrY	56676559	56677014	18_1C10_FLAG_DMSO_13_S18_R1_001_bam_peak_5317	46	.	6.45133	9.37231	4.64695	317	455
chr5	49659159	49659328	18_1C10_FLAG_DMSO_13_S18_R1_001_bam_peak_3888	46	.	5.16411	9.36428	4.63926	44	169
chr1	123360535	123360786	18_1C10_FLAG_DMSO_13_S18_R1_001_bam_peak_207	46	.	4.82976	9.35631	4.63185	138	251
chr2	65220222	65220369	18_1C10_FLAG_DMSO_13_S18_R1_001_bam_peak_2407	46	.	4.82768	9.32916	4.60654	70	147
chr5	119285029	119285177	18_1C10_FLAG_DMSO_13_S18_R1_001_bam_peak_3990	46	.	4.82768	9.32916	4.60654	80	148
chr2	61507568	61507719	18_1C10_FLAG_DMSO_13_S18_R1_001_bam_peak_2402	46	.	4.82768	9.32916	4.60654	34	151
chr6	82634309	82634463	18_1C10_FLAG_DMSO_13_S18_R1_001_bam_peak_4237	46	.	4.82768	9.32916	4.60654	74	154
chr6	136750258	136750413	18_1C10_FLAG_DMSO_13_S18_R1_001_bam_peak_4289	46	.	4.82768	9.32916	4.60654	89	155
chr1	195317757	195317925	18_1C10_FLAG_DMSO_13_S18_R1_001_bam_peak_424	46	.	4.82768	9.32916	4.60654	87	168
chr14	99531143	99531337	18_1C10_FLAG_DMSO_13_S18_R1_001_bam_peak_1355	46	.	4.82768	9.32916	4.60654	126	194
chr12	36631287	36631495	18_1C10_FLAG_DMSO_13_S18_R1_001_bam_peak_994	46	.	4.82768	9.32916	4.60654	68	208
chr9	44897500	44897719	18_1C10_FLAG_DMSO_13_S18_R1_001_bam_peak_5049	46	.	4.82768	9.32916	4.60654	124	219
chr1	124158034	124158256	18_1C10_FLAG_DMSO_13_S18_R1_001_bam_peak_256	46	.	4.82768	9.32916	4.60654	113	222
chr14	16759611	16759837	18_1C10_FLAG_DMSO_13_S18_R1_001_bam_peak_1241	46	.	4.82768	9.32916	4.60654	106	226
chr12	37013485	37013834	18_1C10_FLAG_DMSO_13_S18_R1_001_bam_peak_1002	46	.	4.82768	9.32916	4.60654	274	349
chrY	56703560	56703980	18_1C10_FLAG_DMSO_13_S18_R1_001_bam_peak_5348	46	.	6.42705	9.32862	4.60654	332	420
chr10	40591636	40591834	18_1C10_FLAG_DMSO_13_S18_R1_001_bam_peak_564	45	.	5.52884	9.30585	4.58967	123	198
chr6	59635562	59635768	18_1C10_FLAG_DMSO_13_S18_R1_001_bam_peak_4202	45	.	4.82145	9.2497	4.53588	101	206
chrY	56705127	56705477	18_1C10_FLAG_DMSO_13_S18_R1_001_bam_peak_5351	45	.	6.25539	9.22295	4.51097	262	350
chrY	56735679	56736242	18_1C10_FLAG_DMSO_13_S18_R1_001_bam_peak_5383	45	.	6.36319	9.21445	4.50261	418	563
chr1	143195097	143195282	18_1C10_FLAG_DMSO_13_S18_R1_001_bam_peak_309	44	.	3.57128	9.19998	4.4892	50	185
chr5	49161724	49161898	18_1C10_FLAG_DMSO_13_S18_R1_001_bam_peak_3845	44	.	4.81731	9.19832	4.48766	66	174
chrY	56674690	56674904	18_1C10_FLAG_DMSO_13_S18_R1_001_bam_peak_5315	44	.	6.23588	9.19061	4.48034	133	214
chrY	56694838	56695160	18_1C10_FLAG_DMSO_13_S18_R1_001_bam_peak_5338	44	.	6.23588	9.19061	4.48034	244	322
chrY	56690497	56690643	18_1C10_FLAG_DMSO_13_S18_R1_001_bam_peak_5333	44	.	6.06704	9.18774	4.47819	83	146
chr16	38265921	38266111	18_1C10_FLAG_DMSO_13_S18_R1_001_bam_peak_1631	44	.	6.06704	9.18774	4.47819	110	190
chr19	4509937	4510156	18_1C10_FLAG_DMSO_13_S18_R1_001_bam_peak_2133	44	.	5.50846	9.18736	4.47819	133	219
chrY	56675971	56676344	18_1C10_FLAG_DMSO_13_S18_R1_001_bam_peak_5316	44	.	6.06704	9.18774	4.47819	120	373
chr20	27725486	27725636	18_1C10_FLAG_DMSO_13_S18_R1_001_bam_peak_2733	44	.	4.81524	9.17308	4.46534	80	150
chr17	6078442	6078590	18_1C10_FLAG_DMSO_13_S18_R1_001_bam_peak_1701	44	.	4.81317	9.14814	4.44321	97	148
chrY	56722003	56722204	18_1C10_FLAG_DMSO_13_S18_R1_001_bam_peak_5370	44	.	6.32547	9.14751	4.44321	81	201
chr11	1532520	1532724	18_1C10_FLAG_DMSO_13_S18_R1_001_bam_peak_727	44	.	4.81317	9.14814	4.44321	108	204
chr1	124747459	124747659	18_1C10_FLAG_DMSO_13_S18_R1_001_bam_peak_295	44	.	5.49613	9.11784	4.4153	141	200
chr5	49347280	49347485	18_1C10_FLAG_DMSO_13_S18_R1_001_bam_peak_3858	44	.	5.49613	9.11784	4.4153	117	205
chr13	17517904	17518119	18_1C10_FLAG_DMSO_13_S18_R1_001_bam_peak_1131	44	.	5.49613	9.11784	4.4153	112	215
chr9	10193	10413	18_1C10_FLAG_DMSO_13_S18_R1_001_bam_peak_4945	44	.	5.49613	9.11784	4.4153	120	220
chr5	49656696	49656881	18_1C10_FLAG_DMSO_13_S18_R1_001_bam_peak_3886	44	.	4.83899	9.0994	4.4001	99	185
chr5	47990263	47990462	18_1C10_FLAG_DMSO_13_S18_R1_001_bam_peak_3773	43	.	4.80904	9.09911	4.39985	117	199
chrY	56693092	56693381	18_1C10_FLAG_DMSO_13_S18_R1_001_bam_peak_5336	43	.	6.29704	9.09728	4.39836	78	289
chr1	143220912	143221121	18_1C10_FLAG_DMSO_13_S18_R1_001_bam_peak_323	43	.	3.70105	9.08825	4.38964	81	209
chr1	233648534	233648680	18_1C10_FLAG_DMSO_13_S18_R1_001_bam_peak_464	43	.	4.80698	9.07501	4.37702	107	146
chr6	58452795	58452959	18_1C10_FLAG_DMSO_13_S18_R1_001_bam_peak_4115	43	.	4.80698	9.07501	4.37702	99	164
chr1	143211747	143211928	18_1C10_FLAG_DMSO_13_S18_R1_001_bam_peak_316	43	.	3.99219	9.0734	4.37702	79	181
chr20	28228909	28229097	18_1C10_FLAG_DMSO_13_S18_R1_001_bam_peak_2770	43	.	4.80698	9.07501	4.37702	58	188
chr4	123480077	123480289	18_1C10_FLAG_DMSO_13_S18_R1_001_bam_peak_3624	43	.	4.80698	9.07501	4.37702	122	212
chr22	11816644	11816875	18_1C10_FLAG_DMSO_13_S18_R1_001_bam_peak_2987	43	.	6.30327	9.0452	4.35055	131	231
chrY	56738712	56738872	18_1C10_FLAG_DMSO_13_S18_R1_001_bam_peak_5386	43	.	5.97473	9.03955	4.34539	92	160
chrY	56724943	56725120	18_1C10_FLAG_DMSO_13_S18_R1_001_bam_peak_5374	43	.	6.25836	9.02924	4.336	84	177
chr19	13086574	13086730	18_1C10_FLAG_DMSO_13_S18_R1_001_bam_peak_2146	43	.	4.80286	9.0276	4.33448	90	156
chrY	56723396	56723636	18_1C10_FLAG_DMSO_13_S18_R1_001_bam_peak_5371	43	.	6.12969	9.01534	4.32324	108	240
chrY	56761629	56761881	18_1C10_FLAG_DMSO_13_S18_R1_001_bam_peak_5413	43	.	6.12969	9.01534	4.32324	104	252
chrY	56718811	56719160	18_1C10_FLAG_DMSO_13_S18_R1_001_bam_peak_5366	43	.	6.12969	9.01534	4.32324	287	349
chrY	56705995	56706450	18_1C10_FLAG_DMSO_13_S18_R1_001_bam_peak_5352	43	.	6.12969	9.01534	4.32324	228	455
chr22	11947064	11947221	18_1C10_FLAG_DMSO_13_S18_R1_001_bam_peak_2992	43	.	4.8008	9.00429	4.3133	63	157
chrY	11312176	11312684	18_1C10_FLAG_DMSO_13_S18_R1_001_bam_peak_5302	43	.	4.32947	9.00203	4.31177	396	508
chrY	56719822	56720099	18_1C10_FLAG_DMSO_13_S18_R1_001_bam_peak_5368	42	.	6.23225	8.98352	4.29452	111	277
chr19	26793086	26793234	18_1C10_FLAG_DMSO_13_S18_R1_001_bam_peak_2269	42	.	4.79874	8.98123	4.29235	45	148
chr1	143230199	143230440	18_1C10_FLAG_DMSO_13_S18_R1_001_bam_peak_324	42	.	3.65512	8.95674	4.26976	178	241
chr20	62989809	62990150	18_1C10_FLAG_DMSO_13_S18_R1_001_bam_peak_2826	42	.	5.91752	8.93589	4.25121	102	341
chr21	8987941	8988153	18_1C10_FLAG_DMSO_13_S18_R1_001_bam_peak_2893	42	.	3.41195	8.93315	4.24886	142	212
chrY	56733294	56733460	18_1C10_FLAG_DMSO_13_S18_R1_001_bam_peak_5381	42	.	6.18923	8.90851	4.22605	70	166
chr2	148881745	148881915	18_1C10_FLAG_DMSO_13_S18_R1_001_bam_peak_2528	42	.	5.69303	8.9011	4.21923	54	170
chr21	8810070	8810289	18_1C10_FLAG_DMSO_13_S18_R1_001_bam_peak_2889	42	.	5.88518	8.89615	4.21446	111	219
chr19	26384800	26384977	18_1C10_FLAG_DMSO_13_S18_R1_001_bam_peak_2253	42	.	4.79054	8.89138	4.21001	115	177
chr21	8257904	8258070	18_1C10_FLAG_DMSO_13_S18_R1_001_bam_peak_2852	42	.	3.32898	8.88475	4.20366	100	166
chr4	49109709	49109963	18_1C10_FLAG_DMSO_13_S18_R1_001_bam_peak_3443	41	.	4.7226	8.87765	4.1975	60	254
chr3	91549949	91550100	18_1C10_FLAG_DMSO_13_S18_R1_001_bam_peak_3185	41	.	6.13782	8.86639	4.18717	70	151
chr4	50048291	50048437	18_1C10_FLAG_DMSO_13_S18_R1_001_bam_peak_3486	41	.	4.78644	8.84783	4.16979	77	146
chrY	56698185	56698331	18_1C10_FLAG_DMSO_13_S18_R1_001_bam_peak_5342	41	.	6.02706	8.84715	4.16979	49	146
chr19	47904236	47904387	18_1C10_FLAG_DMSO_13_S18_R1_001_bam_peak_2327	41	.	4.78644	8.84783	4.16979	106	151
chrY	56724340	56724515	18_1C10_FLAG_DMSO_13_S18_R1_001_bam_peak_5373	41	.	6.02706	8.84715	4.16979	93	175
chr4	51319710	51319894	18_1C10_FLAG_DMSO_13_S18_R1_001_bam_peak_3547	41	.	4.78644	8.84783	4.16979	111	184
chr21	9263929	9264199	18_1C10_FLAG_DMSO_13_S18_R1_001_bam_peak_2895	41	.	4.78644	8.84783	4.16979	129	270
chr18	107934	108314	18_1C10_FLAG_DMSO_13_S18_R1_001_bam_peak_1863	41	.	4.00927	8.8392	4.1642	278	380
chr8	85658250	85658555	18_1C10_FLAG_DMSO_13_S18_R1_001_bam_peak_4818	41	.	6.13838	8.82037	4.14656	170	305
chrY	56732704	56733052	18_1C10_FLAG_DMSO_13_S18_R1_001_bam_peak_5380	41	.	6.13838	8.82037	4.14656	144	348
chr19	26190025	26190199	18_1C10_FLAG_DMSO_13_S18_R1_001_bam_peak_2239	41	.	4.78236	8.80516	4.13244	41	174
chr1	122928484	122928639	18_1C10_FLAG_DMSO_13_S18_R1_001_bam_peak_177	41	.	4.78032	8.78413	4.11277	110	155
chr20	28371422	28371607	18_1C10_FLAG_DMSO_13_S18_R1_001_bam_peak_2780	40	.	4.77828	8.76331	4.09379	70	185
chr1	3665048	3665236	18_1C10_FLAG_DMSO_13_S18_R1_001_bam_peak_15	40	.	4.77828	8.76331	4.09379	90	188
chr10	41400324	41400530	18_1C10_FLAG_DMSO_13_S18_R1_001_bam_peak_610	40	.	4.77828	8.76331	4.09379	137	206
chrY	56734214	56734395	18_1C10_FLAG_DMSO_13_S18_R1_001_bam_peak_5382	40	.	6.09107	8.73886	4.07101	89	181
chr21	45611598	45611750	18_1C10_FLAG_DMSO_13_S18_R1_001_bam_peak_2972	40	.	4.77421	8.72227	4.05575	139	152
chr10	40138933	40139090	18_1C10_FLAG_DMSO_13_S18_R1_001_bam_peak_535	40	.	4.77218	8.70204	4.037	114	157
chrY	56683826	56684041	18_1C10_FLAG_DMSO_13_S18_R1_001_bam_peak_5326	40	.	5.9278	8.6855	4.02122	113	215
chr1	124688665	124688897	18_1C10_FLAG_DMSO_13_S18_R1_001_bam_peak_292	40	.	4.77015	8.682	4.01839	97	232
chr4	49711341	49711524	18_1C10_FLAG_DMSO_13_S18_R1_001_bam_peak_3473	40	.	5.15536	8.67697	4.0138	117	183
chr4	49514630	49514776	18_1C10_FLAG_DMSO_13_S18_R1_001_bam_peak_3469	40	.	6.05492	8.67467	4.01155	108	146
chr1	143185179	143185404	18_1C10_FLAG_DMSO_13_S18_R1_001_bam_peak_304	40	.	3.47428	8.66502	4.00236	79	225
chr9	43943513	43943659	18_1C10_FLAG_DMSO_13_S18_R1_001_bam_peak_5023	39	.	4.76609	8.64248	3.98102	86	146
chr21	36898107	36898258	18_1C10_FLAG_DMSO_13_S18_R1_001_bam_peak_2955	39	.	4.76609	8.64248	3.98102	69	151
chr8	45021216	45021375	18_1C10_FLAG_DMSO_13_S18_R1_001_bam_peak_4709	39	.	4.76609	8.64248	3.98102	65	159
chr10	40201130	40201293	18_1C10_FLAG_DMSO_13_S18_R1_001_bam_peak_539	39	.	4.76609	8.64248	3.98102	70	163
chr1	123134817	123135004	18_1C10_FLAG_DMSO_13_S18_R1_001_bam_peak_187	39	.	4.76609	8.64248	3.98102	117	187
chr16	74990046	74990289	18_1C10_FLAG_DMSO_13_S18_R1_001_bam_peak_1662	39	.	4.76609	8.64248	3.98102	134	243
chr19	7850556	7850760	18_1C10_FLAG_DMSO_13_S18_R1_001_bam_peak_2141	39	.	5.40008	8.62447	3.96555	114	204
chr20	27645544	27645730	18_1C10_FLAG_DMSO_13_S18_R1_001_bam_peak_2723	39	.	4.76406	8.62299	3.96415	64	186
chr5	49626464	49627109	18_1C10_FLAG_DMSO_13_S18_R1_001_bam_peak_3881	39	.	5.71391	8.62261	3.96391	221	645
chrY	56701738	56701884	18_1C10_FLAG_DMSO_13_S18_R1_001_bam_peak_5346	39	.	6.02291	8.62221	3.96376	79	146
chrY	56737793	56738236	18_1C10_FLAG_DMSO_13_S18_R1_001_bam_peak_5385	38	.	5.97977	8.54883	3.89391	77	443
chr15	19779603	19779755	18_1C10_FLAG_DMSO_13_S18_R1_001_bam_peak_1432	38	.	6.04453	8.54706	3.89286	80	152
chr4	49124610	49124771	18_1C10_FLAG_DMSO_13_S18_R1_001_bam_peak_3449	38	.	5.83176	8.52996	3.8766	84	161
chr19	25994183	25994329	18_1C10_FLAG_DMSO_13_S18_R1_001_bam_peak_2226	38	.	4.75396	8.52812	3.87524	92	146
chr1	161613578	161613813	18_1C10_FLAG_DMSO_13_S18_R1_001_bam_peak_397	38	.	4.75396	8.52812	3.87524	109	235
chr12	121379368	121379515	18_1C10_FLAG_DMSO_13_S18_R1_001_bam_peak_1089	38	.	4.75194	8.50965	3.85795	66	147
chr1	143220261	143220470	18_1C10_FLAG_DMSO_13_S18_R1_001_bam_peak_322	38	.	3.57896	8.49367	3.84254	102	209
chr5	47978867	47979033	18_1C10_FLAG_DMSO_13_S18_R1_001_bam_peak_3772	38	.	4.74993	8.49133	3.8406	111	166
chr17	10733357	10733574	18_1C10_FLAG_DMSO_13_S18_R1_001_bam_peak_1709	38	.	4.74792	8.47316	3.82351	114	217
chr20	28217341	28217487	18_1C10_FLAG_DMSO_13_S18_R1_001_bam_peak_2768	38	.	4.7459	8.45515	3.8067	85	146
chr1	123604989	123605137	18_1C10_FLAG_DMSO_13_S18_R1_001_bam_peak_218	38	.	4.7459	8.45515	3.8067	131	148
chr3	180916620	180916788	18_1C10_FLAG_DMSO_13_S18_R1_001_bam_peak_3364	38	.	4.7459	8.45515	3.8067	130	168
chr9	129042752	129042924	18_1C10_FLAG_DMSO_13_S18_R1_001_bam_peak_5141	38	.	4.7459	8.45515	3.8067	63	172
chr20	26825099	26825287	18_1C10_FLAG_DMSO_13_S18_R1_001_bam_peak_2672	38	.	4.7459	8.45515	3.8067	111	188
chr21	9014442	9014677	18_1C10_FLAG_DMSO_13_S18_R1_001_bam_peak_2894	38	.	4.7459	8.45515	3.8067	95	235
chr20	60409508	60409746	18_1C10_FLAG_DMSO_13_S18_R1_001_bam_peak_2823	38	.	4.7459	8.45515	3.8067	140	238
chr3	91552763	91552987	18_1C10_FLAG_DMSO_13_S18_R1_001_bam_peak_3186	38	.	5.95438	8.44998	3.80377	123	224
chr19	26525562	26525724	18_1C10_FLAG_DMSO_13_S18_R1_001_bam_peak_2258	37	.	4.74189	8.41958	3.77478	118	162
chr5	47972955	47973155	18_1C10_FLAG_DMSO_13_S18_R1_001_bam_peak_3770	37	.	4.74189	8.41958	3.77478	79	200
chr1	143268528	143268674	18_1C10_FLAG_DMSO_13_S18_R1_001_bam_peak_344	37	.	4.6465	8.41768	3.77386	113	146
chr4	7743814	7743964	18_1C10_FLAG_DMSO_13_S18_R1_001_bam_peak_3390	37	.	4.73988	8.40202	3.75912	105	150
chr20	27213943	27214095	18_1C10_FLAG_DMSO_13_S18_R1_001_bam_peak_2693	37	.	4.73988	8.40202	3.75912	40	152
chr5	49660997	49661181	18_1C10_FLAG_DMSO_13_S18_R1_001_bam_peak_3890	37	.	4.32596	8.3995	3.75789	94	184
chr4	49141360	49141506	18_1C10_FLAG_DMSO_13_S18_R1_001_bam_peak_3454	37	.	5.73879	8.38009	3.73949	74	146
chrY	94948	95094	18_1C10_FLAG_DMSO_13_S18_R1_001_bam_peak_5288	37	.	5.34646	8.37956	3.73949	98	146
chrY	56765907	56766053	18_1C10_FLAG_DMSO_13_S18_R1_001_bam_peak_5421	37	.	5.73879	8.38009	3.73949	39	146
K03455|HIVHXB2CG	7952	8138	18_1C10_FLAG_DMSO_13_S18_R1_001_bam_peak_3	37	.	5.34646	8.37956	3.73949	104	186
chr9	60627458	60627644	18_1C10_FLAG_DMSO_13_S18_R1_001_bam_peak_5063	37	.	5.34646	8.37956	3.73949	105	186
chr10	40085025	40085219	18_1C10_FLAG_DMSO_13_S18_R1_001_bam_peak_533	37	.	5.34646	8.37956	3.73949	97	194
chr9	43653801	43654018	18_1C10_FLAG_DMSO_13_S18_R1_001_bam_peak_5012	37	.	5.34646	8.37956	3.73949	140	217
chr10	40372278	40372518	18_1C10_FLAG_DMSO_13_S18_R1_001_bam_peak_550	37	.	5.34646	8.37956	3.73949	110	240
chr7	59413592	59413836	18_1C10_FLAG_DMSO_13_S18_R1_001_bam_peak_4426	37	.	5.34646	8.37956	3.73949	109	244
chr17	75546616	75546930	18_1C10_FLAG_DMSO_13_S18_R1_001_bam_peak_1848	37	.	5.34646	8.37956	3.73949	97	314
chr1	143216627	143216782	18_1C10_FLAG_DMSO_13_S18_R1_001_bam_peak_320	37	.	3.45501	8.37381	3.73657	84	155
chr21	8444054	8444530	18_1C10_FLAG_DMSO_13_S18_R1_001_bam_peak_2883	37	.	3.53642	8.37339	3.73622	447	476
chr22	12175940	12176688	18_1C10_FLAG_DMSO_13_S18_R1_001_bam_peak_2995	37	.	5.55233	8.36518	3.72916	556	748
chr20	43652466	43652614	18_1C10_FLAG_DMSO_13_S18_R1_001_bam_peak_2804	37	.	4.73388	8.35018	3.71546	130	148
chr20	27266466	27266623	18_1C10_FLAG_DMSO_13_S18_R1_001_bam_peak_2697	37	.	4.73388	8.35018	3.71546	41	157
chr5	47474606	47474753	18_1C10_FLAG_DMSO_13_S18_R1_001_bam_peak_3743	36	.	4.73188	8.33317	3.69911	22	147
chr6	25947670	25947817	18_1C10_FLAG_DMSO_13_S18_R1_001_bam_peak_4077	36	.	4.72589	8.28296	3.65236	12	147
chr5	48852494	48852649	18_1C10_FLAG_DMSO_13_S18_R1_001_bam_peak_3828	36	.	4.72589	8.28296	3.65236	57	155
chr19	26769222	26769383	18_1C10_FLAG_DMSO_13_S18_R1_001_bam_peak_2268	36	.	4.72589	8.28296	3.65236	66	161
chr9	43700550	43700718	18_1C10_FLAG_DMSO_13_S18_R1_001_bam_peak_5014	36	.	4.72589	8.28296	3.65236	92	168
chr19	26880171	26880357	18_1C10_FLAG_DMSO_13_S18_R1_001_bam_peak_2276	36	.	4.72589	8.28296	3.65236	68	186
chr5	49564273	49564419	18_1C10_FLAG_DMSO_13_S18_R1_001_bam_peak_3874	36	.	4.7239	8.26648	3.63839	63	146
chr2	89829161	89829339	18_1C10_FLAG_DMSO_13_S18_R1_001_bam_peak_2434	36	.	4.40475	8.2602	3.63262	83	178
chr9	60668354	60668544	18_1C10_FLAG_DMSO_13_S18_R1_001_bam_peak_5067	36	.	4.72191	8.25012	3.62328	112	190
chr3	96618348	96618494	18_1C10_FLAG_DMSO_13_S18_R1_001_bam_peak_3291	36	.	5.85713	8.23997	3.61385	51	146
chr2	54489188	54489335	18_1C10_FLAG_DMSO_13_S18_R1_001_bam_peak_2395	36	.	4.71992	8.2339	3.60848	4	147
chr5	49615372	49615609	18_1C10_FLAG_DMSO_13_S18_R1_001_bam_peak_3880	35	.	4.87324	8.19431	3.57185	113	237
chrY	56696329	56696627	18_1C10_FLAG_DMSO_13_S18_R1_001_bam_peak_5339	35	.	5.76893	8.19494	3.57185	107	298
chr21	8221035	8221330	18_1C10_FLAG_DMSO_13_S18_R1_001_bam_peak_2845	35	.	3.38875	8.1771	3.55605	64	295
chr1	77992477	77992623	18_1C10_FLAG_DMSO_13_S18_R1_001_bam_peak_87	35	.	4.71201	8.17041	3.54976	73	146
chr1	124174251	124174397	18_1C10_FLAG_DMSO_13_S18_R1_001_bam_peak_258	35	.	4.71201	8.17041	3.54976	46	146
chr10	40461939	40462085	18_1C10_FLAG_DMSO_13_S18_R1_001_bam_peak_555	35	.	4.71201	8.17041	3.54976	62	146
chr10	41067540	41067686	18_1C10_FLAG_DMSO_13_S18_R1_001_bam_peak_591	35	.	4.71201	8.17041	3.54976	66	146
chr11	86715192	86715338	18_1C10_FLAG_DMSO_13_S18_R1_001_bam_peak_880	35	.	4.71201	8.17041	3.54976	38	146
chr19	25849240	25849386	18_1C10_FLAG_DMSO_13_S18_R1_001_bam_peak_2212	35	.	4.71201	8.17041	3.54976	67	146
chr19	26393703	26393849	18_1C10_FLAG_DMSO_13_S18_R1_001_bam_peak_2254	35	.	4.71201	8.17041	3.54976	97	146
chr19	26690457	26690603	18_1C10_FLAG_DMSO_13_S18_R1_001_bam_peak_2265	35	.	4.71201	8.17041	3.54976	74	146
chr22	13234827	13234973	18_1C10_FLAG_DMSO_13_S18_R1_001_bam_peak_2998	35	.	4.71201	8.17041	3.54976	122	146
chr5	48452433	48452579	18_1C10_FLAG_DMSO_13_S18_R1_001_bam_peak_3799	35	.	4.71201	8.17041	3.54976	12	146
chr5	49527907	49528053	18_1C10_FLAG_DMSO_13_S18_R1_001_bam_peak_3870	35	.	4.71201	8.17041	3.54976	17	146
chr8	45608113	45608259	18_1C10_FLAG_DMSO_13_S18_R1_001_bam_peak_4754	35	.	4.71201	8.17041	3.54976	25	146
chr8	85782988	85783134	18_1C10_FLAG_DMSO_13_S18_R1_001_bam_peak_4836	35	.	4.71201	8.17041	3.54976	48	146
chr13	88880630	88880777	18_1C10_FLAG_DMSO_13_S18_R1_001_bam_peak_1207	35	.	4.71201	8.17041	3.54976	49	147
chr4	50402979	50403126	18_1C10_FLAG_DMSO_13_S18_R1_001_bam_peak_3505	35	.	4.71201	8.17041	3.54976	57	147
chr6	90469523	90469670	18_1C10_FLAG_DMSO_13_S18_R1_001_bam_peak_4243	35	.	4.71201	8.17041	3.54976	128	147
chr8	141187850	141187997	18_1C10_FLAG_DMSO_13_S18_R1_001_bam_peak_4937	35	.	4.71198	8.1702	3.54976	59	147
chr9	44896461	44896609	18_1C10_FLAG_DMSO_13_S18_R1_001_bam_peak_5048	35	.	4.71201	8.17041	3.54976	51	148
chr5	48309726	48309878	18_1C10_FLAG_DMSO_13_S18_R1_001_bam_peak_3787	35	.	4.71201	8.17041	3.54976	90	152
chr19	25143556	25143710	18_1C10_FLAG_DMSO_13_S18_R1_001_bam_peak_2170	35	.	4.71201	8.17041	3.54976	100	154
chr4	49836186	49836340	18_1C10_FLAG_DMSO_13_S18_R1_001_bam_peak_3476	35	.	4.71201	8.17041	3.54976	9	154
chr15	18571189	18571344	18_1C10_FLAG_DMSO_13_S18_R1_001_bam_peak_1396	35	.	4.71201	8.17041	3.54976	24	155
chr19	25407397	25407552	18_1C10_FLAG_DMSO_13_S18_R1_001_bam_peak_2181	35	.	4.71201	8.17041	3.54976	63	155
chrX	62481164	62481319	18_1C10_FLAG_DMSO_13_S18_R1_001_bam_peak_5221	35	.	4.71201	8.17041	3.54976	85	155
chr9	93107161	93107318	18_1C10_FLAG_DMSO_13_S18_R1_001_bam_peak_5106	35	.	4.71201	8.17041	3.54976	72	157
chr8	44055791	44055949	18_1C10_FLAG_DMSO_13_S18_R1_001_bam_peak_4656	35	.	4.71201	8.17041	3.54976	35	158
chr6	59415023	59415182	18_1C10_FLAG_DMSO_13_S18_R1_001_bam_peak_4186	35	.	4.71201	8.17041	3.54976	68	159
chr14	62541058	62541218	18_1C10_FLAG_DMSO_13_S18_R1_001_bam_peak_1318	35	.	4.71201	8.17041	3.54976	84	160
chr5	171453635	171453796	18_1C10_FLAG_DMSO_13_S18_R1_001_bam_peak_4037	35	.	4.71198	8.1702	3.54976	86	161
chr19	27117960	27118125	18_1C10_FLAG_DMSO_13_S18_R1_001_bam_peak_2288	35	.	4.71201	8.17041	3.54976	64	165
chr6	59766072	59766241	18_1C10_FLAG_DMSO_13_S18_R1_001_bam_peak_4216	35	.	4.71201	8.17041	3.54976	117	169
chr1	124472697	124472871	18_1C10_FLAG_DMSO_13_S18_R1_001_bam_peak_278	35	.	4.71201	8.17041	3.54976	61	174
chr12	14297795	14297969	18_1C10_FLAG_DMSO_13_S18_R1_001_bam_peak_941	35	.	4.71201	8.17041	3.54976	107	174
chr6	59167233	59167409	18_1C10_FLAG_DMSO_13_S18_R1_001_bam_peak_4161	35	.	4.71201	8.17041	3.54976	46	176
chr5	48404623	48404802	18_1C10_FLAG_DMSO_13_S18_R1_001_bam_peak_3795	35	.	4.71201	8.17041	3.54976	107	179
chr18	1088774	1088957	18_1C10_FLAG_DMSO_13_S18_R1_001_bam_peak_1867	35	.	4.71201	8.17041	3.54976	124	183
chr8	44154800	44154985	18_1C10_FLAG_DMSO_13_S18_R1_001_bam_peak_4662	35	.	4.71201	8.17041	3.54976	61	185
chr19	26589875	26590061	18_1C10_FLAG_DMSO_13_S18_R1_001_bam_peak_2261	35	.	4.71201	8.17041	3.54976	83	186
chr1	123269376	123269564	18_1C10_FLAG_DMSO_13_S18_R1_001_bam_peak_200	35	.	4.71201	8.17041	3.54976	123	188
chr8	44810265	44810454	18_1C10_FLAG_DMSO_13_S18_R1_001_bam_peak_4696	35	.	4.71201	8.17041	3.54976	69	189
chr20	28131029	28131223	18_1C10_FLAG_DMSO_13_S18_R1_001_bam_peak_2762	35	.	4.71201	8.17041	3.54976	38	194
chr9	44032734	44032930	18_1C10_FLAG_DMSO_13_S18_R1_001_bam_peak_5025	35	.	4.71201	8.17041	3.54976	75	196
chr6	38584928	38585127	18_1C10_FLAG_DMSO_13_S18_R1_001_bam_peak_4099	35	.	4.71201	8.17041	3.54976	59	199
chr8	44636753	44636952	18_1C10_FLAG_DMSO_13_S18_R1_001_bam_peak_4690	35	.	4.71201	8.17041	3.54976	93	199
chr13	16674580	16674784	18_1C10_FLAG_DMSO_13_S18_R1_001_bam_peak_1117	35	.	4.71201	8.17041	3.54976	78	204
chr6	59601794	59602005	18_1C10_FLAG_DMSO_13_S18_R1_001_bam_peak_4199	35	.	4.71201	8.17041	3.54976	96	211
chr15	19847009	19847223	18_1C10_FLAG_DMSO_13_S18_R1_001_bam_peak_1434	35	.	4.71201	8.17041	3.54976	125	214
chr6	59728944	59729162	18_1C10_FLAG_DMSO_13_S18_R1_001_bam_peak_4211	35	.	4.71201	8.17041	3.54976	124	218
chr7	60628892	60629123	18_1C10_FLAG_DMSO_13_S18_R1_001_bam_peak_4456	35	.	4.71201	8.17041	3.54976	96	231
chr8	45645764	45646004	18_1C10_FLAG_DMSO_13_S18_R1_001_bam_peak_4757	35	.	4.71201	8.17041	3.54976	100	240
chr4	50345244	50345490	18_1C10_FLAG_DMSO_13_S18_R1_001_bam_peak_3501	35	.	4.71201	8.17041	3.54976	110	246
chr16	36911199	36911538	18_1C10_FLAG_DMSO_13_S18_R1_001_bam_peak_1609	35	.	4.71201	8.17041	3.54976	235	339
chr10	133689047	133689394	18_1C10_FLAG_DMSO_13_S18_R1_001_bam_peak_724	35	.	5.22984	8.15596	3.54976	67	347
chr6	58739380	58739534	18_1C10_FLAG_DMSO_13_S18_R1_001_bam_peak_4133	35	.	4.70604	8.12364	3.52419	58	154
chr6	59224039	59224255	18_1C10_FLAG_DMSO_13_S18_R1_001_bam_peak_4165	35	.	4.70604	8.12364	3.52419	122	216
chrY	56698643	56699293	18_1C10_FLAG_DMSO_13_S18_R1_001_bam_peak_5343	35	.	5.80766	8.11309	3.51464	464	650
chrY	56745061	56745249	18_1C10_FLAG_DMSO_13_S18_R1_001_bam_peak_5393	35	.	5.80619	8.11046	3.51232	109	188
chrY	56770772	56771483	18_1C10_FLAG_DMSO_13_S18_R1_001_bam_peak_5427	35	.	5.80619	8.11046	3.51232	617	711
chrY	56686869	56687078	18_1C10_FLAG_DMSO_13_S18_R1_001_bam_peak_5330	34	.	5.56145	8.09595	3.4988	123	209
chrY	56674022	56674350	18_1C10_FLAG_DMSO_13_S18_R1_001_bam_peak_5314	34	.	5.56145	8.09595	3.4988	286	328
chr13	18211976	18212240	18_1C10_FLAG_DMSO_13_S18_R1_001_bam_peak_1143	34	.	4.99464	8.08437	3.48815	141	264
chrY	56737434	56737580	18_1C10_FLAG_DMSO_13_S18_R1_001_bam_peak_5384	34	.	5.70118	8.08274	3.4867	53	146
chr1	143191530	143191676	18_1C10_FLAG_DMSO_13_S18_R1_001_bam_peak_306	34	.	4.02194	8.03965	3.44641	71	146
chrY	56716339	56716503	18_1C10_FLAG_DMSO_13_S18_R1_001_bam_peak_5362	34	.	5.76122	8.03011	3.43772	70	164
chrY	56749669	56749820	18_1C10_FLAG_DMSO_13_S18_R1_001_bam_peak_5397	34	.	5.66898	8.02965	3.4374	65	151
chr6	30516760	30516907	18_1C10_FLAG_DMSO_13_S18_R1_001_bam_peak_4085	34	.	4.69225	8.01883	3.42797	91	147
chr1	123198427	123198630	18_1C10_FLAG_DMSO_13_S18_R1_001_bam_peak_194	34	.	4.69225	8.01883	3.42797	119	203
chrY	56732130	56732465	18_1C10_FLAG_DMSO_13_S18_R1_001_bam_peak_5379	34	.	5.75464	8.01842	3.42797	83	335
chr12	9649593	9649775	18_1C10_FLAG_DMSO_13_S18_R1_001_bam_peak_939	34	.	4.69029	8.00426	3.41514	117	182
chr17	26936799	26936962	18_1C10_FLAG_DMSO_13_S18_R1_001_bam_peak_1763	34	.	4.94078	7.99446	3.40626	44	163
chr21	8259021	8259209	18_1C10_FLAG_DMSO_13_S18_R1_001_bam_peak_2854	33	.	3.2523	7.98075	3.3939	111	188
chrY	56728558	56729136	18_1C10_FLAG_DMSO_13_S18_R1_001_bam_peak_5377	33	.	5.73338	7.98068	3.39389	296	578
chr19	25676947	25677127	18_1C10_FLAG_DMSO_13_S18_R1_001_bam_peak_2198	33	.	4.68636	7.97544	3.38895	80	180
chr10	40818109	40818325	18_1C10_FLAG_DMSO_13_S18_R1_001_bam_peak_578	33	.	4.68636	7.97544	3.38895	120	216
chr6	58625527	58625779	18_1C10_FLAG_DMSO_13_S18_R1_001_bam_peak_4122	33	.	4.68636	7.97544	3.38895	111	252
chr10	40600810	40601032	18_1C10_FLAG_DMSO_13_S18_R1_001_bam_peak_565	33	.	4.68441	7.96117	3.37742	92	222
chr10	40608531	40608696	18_1C10_FLAG_DMSO_13_S18_R1_001_bam_peak_566	33	.	4.67854	7.91894	3.33758	128	165
chr4	49122618	49122764	18_1C10_FLAG_DMSO_13_S18_R1_001_bam_peak_3447	33	.	5.08105	7.91503	3.33385	89	146
chr20	31241544	31241783	18_1C10_FLAG_DMSO_13_S18_R1_001_bam_peak_2795	33	.	5.08105	7.91503	3.33385	123	239
chr17	22521362	22521561	18_1C10_FLAG_DMSO_13_S18_R1_001_bam_peak_1728	33	.	4.88806	7.90624	3.32615	71	199
chr16	34582999	34583254	18_1C10_FLAG_DMSO_13_S18_R1_001_bam_peak_1597	33	.	3.09954	7.89825	3.31849	78	255
chr1	39436	39582	18_1C10_FLAG_DMSO_13_S18_R1_001_bam_peak_7	33	.	3.9072	7.88582	3.30665	89	146
chr1	3096816	3096962	18_1C10_FLAG_DMSO_13_S18_R1_001_bam_peak_13	33	.	3.9072	7.88582	3.30665	56	146
chr1	6741956	6742102	18_1C10_FLAG_DMSO_13_S18_R1_001_bam_peak_17	33	.	3.9072	7.88582	3.30665	15	146
chr1	9753013	9753159	18_1C10_FLAG_DMSO_13_S18_R1_001_bam_peak_22	33	.	3.9072	7.88582	3.30665	36	146
chr1	12648591	12648737	18_1C10_FLAG_DMSO_13_S18_R1_001_bam_peak_24	33	.	3.9072	7.88582	3.30665	121	146
chr1	21239554	21239700	18_1C10_FLAG_DMSO_13_S18_R1_001_bam_peak_35	33	.	3.9072	7.88582	3.30665	61	146
chr1	23407300	23407446	18_1C10_FLAG_DMSO_13_S18_R1_001_bam_peak_40	33	.	3.9072	7.88582	3.30665	61	146
chr1	26253554	26253700	18_1C10_FLAG_DMSO_13_S18_R1_001_bam_peak_42	33	.	3.9072	7.88582	3.30665	42	146
chr1	46415297	46415443	18_1C10_FLAG_DMSO_13_S18_R1_001_bam_peak_63	33	.	3.9059	7.86102	3.30665	72	146
chr1	47057134	47057280	18_1C10_FLAG_DMSO_13_S18_R1_001_bam_peak_64	33	.	3.9072	7.88582	3.30665	87	146
chr1	51150394	51150540	18_1C10_FLAG_DMSO_13_S18_R1_001_bam_peak_69	33	.	3.9072	7.88582	3.30665	85	146
chr1	51980042	51980188	18_1C10_FLAG_DMSO_13_S18_R1_001_bam_peak_70	33	.	3.90419	7.82929	3.30665	59	146
chr1	53353108	53353254	18_1C10_FLAG_DMSO_13_S18_R1_001_bam_peak_73	33	.	3.9072	7.88582	3.30665	73	146
chr1	54838924	54839070	18_1C10_FLAG_DMSO_13_S18_R1_001_bam_peak_75	33	.	3.9072	7.88582	3.30665	56	146
chr1	58165093	58165239	18_1C10_FLAG_DMSO_13_S18_R1_001_bam_peak_77	33	.	3.9072	7.88582	3.30665	60	146
chr1	61139026	61139172	18_1C10_FLAG_DMSO_13_S18_R1_001_bam_peak_79	33	.	3.9072	7.88582	3.30665	10	146
chr1	65823013	65823159	18_1C10_FLAG_DMSO_13_S18_R1_001_bam_peak_80	33	.	3.9072	7.88582	3.30665	31	146
chr1	72990037	72990183	18_1C10_FLAG_DMSO_13_S18_R1_001_bam_peak_85	33	.	3.9072	7.88582	3.30665	74	146
chr1	82980959	82981105	18_1C10_FLAG_DMSO_13_S18_R1_001_bam_peak_92	33	.	3.9072	7.88582	3.30665	89	146
chr1	89743850	89743996	18_1C10_FLAG_DMSO_13_S18_R1_001_bam_peak_98	33	.	3.9072	7.88582	3.30665	85	146
chr1	90146409	90146555	18_1C10_FLAG_DMSO_13_S18_R1_001_bam_peak_99	33	.	3.9072	7.88582	3.30665	83	146
chr1	91993699	91993845	18_1C10_FLAG_DMSO_13_S18_R1_001_bam_peak_101	33	.	3.9072	7.88582	3.30665	112	146
chr1	92637133	92637279	18_1C10_FLAG_DMSO_13_S18_R1_001_bam_peak_103	33	.	3.9072	7.88582	3.30665	63	146
chr1	95564653	95564799	18_1C10_FLAG_DMSO_13_S18_R1_001_bam_peak_107	33	.	3.9072	7.88582	3.30665	38	146
chr1	96509362	96509508	18_1C10_FLAG_DMSO_13_S18_R1_001_bam_peak_108	33	.	3.9072	7.88582	3.30665	45	146
chr1	101306962	101307108	18_1C10_FLAG_DMSO_13_S18_R1_001_bam_peak_113	33	.	3.9072	7.88582	3.30665	82	146
chr1	102875709	102875855	18_1C10_FLAG_DMSO_13_S18_R1_001_bam_peak_116	33	.	3.9072	7.88582	3.30665	117	146
chr1	108016996	108017142	18_1C10_FLAG_DMSO_13_S18_R1_001_bam_peak_120	33	.	3.9072	7.88582	3.30665	72	146
chr1	108151184	108151330	18_1C10_FLAG_DMSO_13_S18_R1_001_bam_peak_121	33	.	3.9072	7.88582	3.30665	91	146
chr1	108462088	108462234	18_1C10_FLAG_DMSO_13_S18_R1_001_bam_peak_123	33	.	3.9072	7.88582	3.30665	47	146
chr1	111078498	111078644	18_1C10_FLAG_DMSO_13_S18_R1_001_bam_peak_127	33	.	3.9072	7.88582	3.30665	111	146
chr1	116467768	116467914	18_1C10_FLAG_DMSO_13_S18_R1_001_bam_peak_131	33	.	3.9072	7.88582	3.30665	55	146
chr1	121790601	121790747	18_1C10_FLAG_DMSO_13_S18_R1_001_bam_peak_145	33	.	3.9072	7.88582	3.30665	42	146
chr1	121956226	121956372	18_1C10_FLAG_DMSO_13_S18_R1_001_bam_peak_148	33	.	3.9072	7.88582	3.30665	65	146
chr1	122300544	122300690	18_1C10_FLAG_DMSO_13_S18_R1_001_bam_peak_153	33	.	3.9072	7.88582	3.30665	82	146
chr1	143236472	143236618	18_1C10_FLAG_DMSO_13_S18_R1_001_bam_peak_328	33	.	3.67821	7.76808	3.30665	83	146
chr1	143379517	143379663	18_1C10_FLAG_DMSO_13_S18_R1_001_bam_peak_346	33	.	3.9072	7.88582	3.30665	55	146
chr1	143521658	143521804	18_1C10_FLAG_DMSO_13_S18_R1_001_bam_peak_348	33	.	3.9072	7.88582	3.30665	64	146
chr1	144042544	144042690	18_1C10_FLAG_DMSO_13_S18_R1_001_bam_peak_349	33	.	3.9072	7.88582	3.30665	78	146
chr1	146067936	146068082	18_1C10_FLAG_DMSO_13_S18_R1_001_bam_peak_362	33	.	3.9072	7.88582	3.30665	60	146
chr1	147695831	147695977	18_1C10_FLAG_DMSO_13_S18_R1_001_bam_peak_367	33	.	3.9072	7.88582	3.30665	47	146
chr1	148543336	148543482	18_1C10_FLAG_DMSO_13_S18_R1_001_bam_peak_369	33	.	3.9072	7.88582	3.30665	122	146
chr1	148553473	148553619	18_1C10_FLAG_DMSO_13_S18_R1_001_bam_peak_370	33	.	3.9072	7.88582	3.30665	35	146
chr1	152003271	152003417	18_1C10_FLAG_DMSO_13_S18_R1_001_bam_peak_380	33	.	3.89571	7.67891	3.30665	54	146
chr1	152949896	152950042	18_1C10_FLAG_DMSO_13_S18_R1_001_bam_peak_381	33	.	3.9072	7.88582	3.30665	108	146
chr1	153163598	153163744	18_1C10_FLAG_DMSO_13_S18_R1_001_bam_peak_383	33	.	3.9072	7.88582	3.30665	112	146
chr1	154969110	154969256	18_1C10_FLAG_DMSO_13_S18_R1_001_bam_peak_386	33	.	3.9072	7.88582	3.30665	65	146
chr1	157294135	157294281	18_1C10_FLAG_DMSO_13_S18_R1_001_bam_peak_390	33	.	3.9072	7.88582	3.30665	54	146
chr1	165442765	165442911	18_1C10_FLAG_DMSO_13_S18_R1_001_bam_peak_402	33	.	3.9072	7.88582	3.30665	91	146
chr1	165516921	165517067	18_1C10_FLAG_DMSO_13_S18_R1_001_bam_peak_403	33	.	3.9072	7.88582	3.30665	47	146
chr1	168878330	168878476	18_1C10_FLAG_DMSO_13_S18_R1_001_bam_peak_405	33	.	3.9072	7.88582	3.30665	40	146
chr1	173106953	173107099	18_1C10_FLAG_DMSO_13_S18_R1_001_bam_peak_407	33	.	3.9072	7.88582	3.30665	27	146
chr1	174383110	174383256	18_1C10_FLAG_DMSO_13_S18_R1_001_bam_peak_408	33	.	3.9072	7.88582	3.30665	82	146
chr1	175988762	175988908	18_1C10_FLAG_DMSO_13_S18_R1_001_bam_peak_410	33	.	3.89571	7.67891	3.30665	54	146
chr1	188991408	188991554	18_1C10_FLAG_DMSO_13_S18_R1_001_bam_peak_417	33	.	3.9072	7.88582	3.30665	65	146
chr1	191235734	191235880	18_1C10_FLAG_DMSO_13_S18_R1_001_bam_peak_420	33	.	3.9072	7.88582	3.30665	131	146
chr1	192850197	192850343	18_1C10_FLAG_DMSO_13_S18_R1_001_bam_peak_422	33	.	3.9072	7.88582	3.30665	86	146
chr1	193258888	193259034	18_1C10_FLAG_DMSO_13_S18_R1_001_bam_peak_423	33	.	3.9072	7.88582	3.30665	46	146
chr1	198137603	198137749	18_1C10_FLAG_DMSO_13_S18_R1_001_bam_peak_425	33	.	3.9072	7.88582	3.30665	53	146
chr1	203385930	203386076	18_1C10_FLAG_DMSO_13_S18_R1_001_bam_peak_431	33	.	3.89571	7.67891	3.30665	63	146
chr1	204717731	204717877	18_1C10_FLAG_DMSO_13_S18_R1_001_bam_peak_436	33	.	3.9072	7.88582	3.30665	100	146
chr1	209082839	209082985	18_1C10_FLAG_DMSO_13_S18_R1_001_bam_peak_442	33	.	3.9072	7.88582	3.30665	32	146
chr1	212195092	212195238	18_1C10_FLAG_DMSO_13_S18_R1_001_bam_peak_447	33	.	3.9072	7.88582	3.30665	54	146
chr1	222502147	222502293	18_1C10_FLAG_DMSO_13_S18_R1_001_bam_peak_453	33	.	3.9072	7.88582	3.30665	68	146
chr1	222516975	222517121	18_1C10_FLAG_DMSO_13_S18_R1_001_bam_peak_454	33	.	3.89571	7.67891	3.30665	48	146
chr1	223285843	223285989	18_1C10_FLAG_DMSO_13_S18_R1_001_bam_peak_457	33	.	3.9072	7.88582	3.30665	33	146
chr1	225400193	225400339	18_1C10_FLAG_DMSO_13_S18_R1_001_bam_peak_458	33	.	3.9072	7.88582	3.30665	95	146
chr1	226908553	226908699	18_1C10_FLAG_DMSO_13_S18_R1_001_bam_peak_459	33	.	3.9072	7.88582	3.30665	79	146
chr1	228785067	228785213	18_1C10_FLAG_DMSO_13_S18_R1_001_bam_peak_461	33	.	3.9072	7.88582	3.30665	2	146
chr1	229119853	229119999	18_1C10_FLAG_DMSO_13_S18_R1_001_bam_peak_462	33	.	3.9072	7.88582	3.30665	67	146
chr1	229549540	229549686	18_1C10_FLAG_DMSO_13_S18_R1_001_bam_peak_463	33	.	3.88727	7.54064	3.30665	66	146
chr1	234594287	234594433	18_1C10_FLAG_DMSO_13_S18_R1_001_bam_peak_465	33	.	3.9072	7.88582	3.30665	129	146
chr1	234808838	234808984	18_1C10_FLAG_DMSO_13_S18_R1_001_bam_peak_466	33	.	3.9072	7.88582	3.30665	133	146
chr1	235805210	235805356	18_1C10_FLAG_DMSO_13_S18_R1_001_bam_peak_467	33	.	3.9072	7.88582	3.30665	74	146
chr10	455722	455868	18_1C10_FLAG_DMSO_13_S18_R1_001_bam_peak_480	33	.	3.9072	7.88582	3.30665	73	146
chr10	2388621	2388767	18_1C10_FLAG_DMSO_13_S18_R1_001_bam_peak_484	33	.	3.9072	7.88582	3.30665	74	146
chr10	2535821	2535967	18_1C10_FLAG_DMSO_13_S18_R1_001_bam_peak_485	33	.	3.9072	7.88582	3.30665	51	146
chr10	3810119	3810265	18_1C10_FLAG_DMSO_13_S18_R1_001_bam_peak_486	33	.	3.9072	7.88582	3.30665	118	146
chr10	4012755	4012901	18_1C10_FLAG_DMSO_13_S18_R1_001_bam_peak_489	33	.	3.9072	7.88582	3.30665	72	146
chr10	5846928	5847074	18_1C10_FLAG_DMSO_13_S18_R1_001_bam_peak_491	33	.	3.89233	7.62226	3.30665	72	146
chr10	10736253	10736399	18_1C10_FLAG_DMSO_13_S18_R1_001_bam_peak_498	33	.	3.9072	7.88582	3.30665	82	146
chr10	13701533	13701679	18_1C10_FLAG_DMSO_13_S18_R1_001_bam_peak_502	33	.	3.9072	7.88582	3.30665	130	146
chr10	15795357	15795503	18_1C10_FLAG_DMSO_13_S18_R1_001_bam_peak_504	33	.	3.9072	7.88582	3.30665	17	146
chr10	19120970	19121116	18_1C10_FLAG_DMSO_13_S18_R1_001_bam_peak_506	33	.	3.9072	7.88582	3.30665	69	146
chr10	27687823	27687969	18_1C10_FLAG_DMSO_13_S18_R1_001_bam_peak_512	33	.	3.9072	7.88582	3.30665	34	146
chr10	31548269	31548415	18_1C10_FLAG_DMSO_13_S18_R1_001_bam_peak_519	33	.	3.9072	7.88582	3.30665	64	146
chr10	35430139	35430285	18_1C10_FLAG_DMSO_13_S18_R1_001_bam_peak_523	33	.	3.9072	7.88582	3.30665	57	146
chr10	36870747	36870893	18_1C10_FLAG_DMSO_13_S18_R1_001_bam_peak_525	33	.	3.9072	7.88582	3.30665	115	146
chr10	39473343	39473489	18_1C10_FLAG_DMSO_13_S18_R1_001_bam_peak_529	33	.	3.9072	7.88582	3.30665	116	146
chr10	40326471	40326617	18_1C10_FLAG_DMSO_13_S18_R1_001_bam_peak_547	33	.	3.9072	7.88582	3.30665	60	146
chr10	40620217	40620363	18_1C10_FLAG_DMSO_13_S18_R1_001_bam_peak_567	33	.	4.66685	7.83691	3.30665	113	146
chr10	41455733	41455879	18_1C10_FLAG_DMSO_13_S18_R1_001_bam_peak_614	33	.	3.9072	7.88582	3.30665	44	146
chr10	44485753	44485899	18_1C10_FLAG_DMSO_13_S18_R1_001_bam_peak_624	33	.	3.9072	7.88582	3.30665	37	146
chr10	46747929	46748075	18_1C10_FLAG_DMSO_13_S18_R1_001_bam_peak_626	33	.	3.9072	7.88582	3.30665	66	146
chr10	46965951	46966097	18_1C10_FLAG_DMSO_13_S18_R1_001_bam_peak_628	33	.	3.9072	7.88582	3.30665	62	146
chr10	49159686	49159832	18_1C10_FLAG_DMSO_13_S18_R1_001_bam_peak_631	33	.	3.9072	7.88582	3.30665	78	146
chr10	51710610	51710756	18_1C10_FLAG_DMSO_13_S18_R1_001_bam_peak_634	33	.	3.9072	7.88582	3.30665	105	146
chr10	52189540	52189686	18_1C10_FLAG_DMSO_13_S18_R1_001_bam_peak_636	33	.	3.9072	7.88582	3.30665	91	146
chr10	52717536	52717682	18_1C10_FLAG_DMSO_13_S18_R1_001_bam_peak_637	33	.	3.9072	7.88582	3.30665	115	146
chr10	66570278	66570424	18_1C10_FLAG_DMSO_13_S18_R1_001_bam_peak_644	33	.	3.9072	7.88582	3.30665	74	146
chr10	76414989	76415135	18_1C10_FLAG_DMSO_13_S18_R1_001_bam_peak_649	33	.	3.9072	7.88582	3.30665	105	146
chr10	78516410	78516556	18_1C10_FLAG_DMSO_13_S18_R1_001_bam_peak_651	33	.	3.9072	7.88582	3.30665	52	146
chr10	78920089	78920235	18_1C10_FLAG_DMSO_13_S18_R1_001_bam_peak_652	33	.	3.9072	7.88582	3.30665	57	146
chr10	79053881	79054027	18_1C10_FLAG_DMSO_13_S18_R1_001_bam_peak_653	33	.	3.9072	7.88582	3.30665	94	146
chr10	80681366	80681512	18_1C10_FLAG_DMSO_13_S18_R1_001_bam_peak_656	33	.	3.9072	7.88582	3.30665	75	146
chr10	87191970	87192116	18_1C10_FLAG_DMSO_13_S18_R1_001_bam_peak_662	33	.	3.9072	7.88582	3.30665	103	146
chr10	87400161	87400307	18_1C10_FLAG_DMSO_13_S18_R1_001_bam_peak_663	33	.	3.9072	7.88582	3.30665	32	146
chr10	93726818	93726964	18_1C10_FLAG_DMSO_13_S18_R1_001_bam_peak_666	33	.	3.9072	7.88582	3.30665	53	146
chr10	94385137	94385283	18_1C10_FLAG_DMSO_13_S18_R1_001_bam_peak_667	33	.	3.9072	7.88582	3.30665	59	146
chr10	95722904	95723050	18_1C10_FLAG_DMSO_13_S18_R1_001_bam_peak_671	33	.	3.9072	7.88582	3.30665	52	146
chr10	97416089	97416235	18_1C10_FLAG_DMSO_13_S18_R1_001_bam_peak_673	33	.	3.88727	7.54064	3.30665	109	146
chr10	97731740	97731886	18_1C10_FLAG_DMSO_13_S18_R1_001_bam_peak_674	33	.	3.9072	7.88582	3.30665	13	146
chr10	98716552	98716698	18_1C10_FLAG_DMSO_13_S18_R1_001_bam_peak_677	33	.	3.9072	7.88582	3.30665	132	146
chr10	99860594	99860740	18_1C10_FLAG_DMSO_13_S18_R1_001_bam_peak_679	33	.	3.9072	7.88582	3.30665	69	146
chr10	100693482	100693628	18_1C10_FLAG_DMSO_13_S18_R1_001_bam_peak_681	33	.	3.9008	7.76755	3.30665	55	146
chr10	100765568	100765714	18_1C10_FLAG_DMSO_13_S18_R1_001_bam_peak_682	33	.	3.9072	7.88582	3.30665	76	146
chr10	105776046	105776192	18_1C10_FLAG_DMSO_13_S18_R1_001_bam_peak_689	33	.	3.89571	7.67891	3.30665	139	146
chr10	105863727	105863873	18_1C10_FLAG_DMSO_13_S18_R1_001_bam_peak_690	33	.	3.9072	7.88582	3.30665	58	146
chr10	106204262	106204408	18_1C10_FLAG_DMSO_13_S18_R1_001_bam_peak_692	33	.	3.9072	7.88582	3.30665	79	146
chr10	109210675	109210821	18_1C10_FLAG_DMSO_13_S18_R1_001_bam_peak_695	33	.	3.9072	7.88582	3.30665	69	146
chr10	110547861	110548007	18_1C10_FLAG_DMSO_13_S18_R1_001_bam_peak_696	33	.	3.9072	7.88582	3.30665	76	146
chr10	111044263	111044409	18_1C10_FLAG_DMSO_13_S18_R1_001_bam_peak_697	33	.	3.9072	7.88582	3.30665	23	146
chr10	111840602	111840748	18_1C10_FLAG_DMSO_13_S18_R1_001_bam_peak_698	33	.	3.9072	7.88582	3.30665	44	146
chr10	114611611	114611757	18_1C10_FLAG_DMSO_13_S18_R1_001_bam_peak_700	33	.	3.9072	7.88582	3.30665	101	146
chr10	115178480	115178626	18_1C10_FLAG_DMSO_13_S18_R1_001_bam_peak_701	33	.	3.9072	7.88582	3.30665	22	146
chr10	119763543	119763689	18_1C10_FLAG_DMSO_13_S18_R1_001_bam_peak_705	33	.	3.9072	7.88582	3.30665	66	146
chr10	120188012	120188158	18_1C10_FLAG_DMSO_13_S18_R1_001_bam_peak_707	33	.	3.9072	7.88582	3.30665	39	146
chr10	121946635	121946781	18_1C10_FLAG_DMSO_13_S18_R1_001_bam_peak_709	33	.	3.9072	7.88582	3.30665	74	146
chr10	123565008	123565154	18_1C10_FLAG_DMSO_13_S18_R1_001_bam_peak_710	33	.	3.9072	7.88582	3.30665	63	146
chr10	125747229	125747375	18_1C10_FLAG_DMSO_13_S18_R1_001_bam_peak_712	33	.	3.9072	7.88582	3.30665	45	146
chr10	128219306	128219452	18_1C10_FLAG_DMSO_13_S18_R1_001_bam_peak_715	33	.	3.89571	7.67891	3.30665	68	146
chr10	128972812	128972958	18_1C10_FLAG_DMSO_13_S18_R1_001_bam_peak_716	33	.	3.9072	7.88582	3.30665	20	146
chr10	130957294	130957440	18_1C10_FLAG_DMSO_13_S18_R1_001_bam_peak_718	33	.	3.9072	7.88582	3.30665	103	146
chr11	2458677	2458823	18_1C10_FLAG_DMSO_13_S18_R1_001_bam_peak_728	33	.	3.90419	7.82929	3.30665	87	146
chr11	7678813	7678959	18_1C10_FLAG_DMSO_13_S18_R1_001_bam_peak_732	33	.	3.89571	7.67891	3.30665	28	146
chr11	8402195	8402341	18_1C10_FLAG_DMSO_13_S18_R1_001_bam_peak_734	33	.	3.9072	7.88582	3.30665	60	146
chr11	10610159	10610305	18_1C10_FLAG_DMSO_13_S18_R1_001_bam_peak_740	33	.	3.9072	7.88582	3.30665	38	146
chr11	13559963	13560109	18_1C10_FLAG_DMSO_13_S18_R1_001_bam_peak_745	33	.	3.9072	7.88582	3.30665	113	146
chr11	14524403	14524549	18_1C10_FLAG_DMSO_13_S18_R1_001_bam_peak_747	33	.	3.9072	7.88582	3.30665	28	146
chr11	14582870	14583016	18_1C10_FLAG_DMSO_13_S18_R1_001_bam_peak_748	33	.	3.89571	7.67891	3.30665	93	146
chr11	18740999	18741145	18_1C10_FLAG_DMSO_13_S18_R1_001_bam_peak_752	33	.	3.9072	7.88582	3.30665	64	146
chr11	23715463	23715609	18_1C10_FLAG_DMSO_13_S18_R1_001_bam_peak_756	33	.	3.9072	7.88582	3.30665	83	146
chr11	25551012	25551158	18_1C10_FLAG_DMSO_13_S18_R1_001_bam_peak_758	33	.	3.9072	7.88582	3.30665	82	146
chr11	26895601	26895747	18_1C10_FLAG_DMSO_13_S18_R1_001_bam_peak_759	33	.	3.9072	7.88582	3.30665	18	146
chr11	31634643	31634789	18_1C10_FLAG_DMSO_13_S18_R1_001_bam_peak_764	33	.	3.9072	7.88582	3.30665	135	146
chr11	33365515	33365661	18_1C10_FLAG_DMSO_13_S18_R1_001_bam_peak_765	33	.	3.9072	7.88582	3.30665	19	146
chr11	38928889	38929035	18_1C10_FLAG_DMSO_13_S18_R1_001_bam_peak_770	33	.	3.9072	7.88582	3.30665	106	146
chr11	43837057	43837203	18_1C10_FLAG_DMSO_13_S18_R1_001_bam_peak_774	33	.	3.9072	7.88582	3.30665	15	146
chr11	44511587	44511733	18_1C10_FLAG_DMSO_13_S18_R1_001_bam_peak_776	33	.	3.9072	7.88582	3.30665	106	146
chr11	44926017	44926163	18_1C10_FLAG_DMSO_13_S18_R1_001_bam_peak_777	33	.	3.9072	7.88582	3.30665	76	146
chr11	45618927	45619073	18_1C10_FLAG_DMSO_13_S18_R1_001_bam_peak_779	33	.	3.9072	7.88582	3.30665	73	146
chr11	46814488	46814634	18_1C10_FLAG_DMSO_13_S18_R1_001_bam_peak_780	33	.	3.9072	7.88582	3.30665	80	146
chr11	49345546	49345692	18_1C10_FLAG_DMSO_13_S18_R1_001_bam_peak_782	33	.	3.9072	7.88582	3.30665	68	146
chr11	51107044	51107190	18_1C10_FLAG_DMSO_13_S18_R1_001_bam_peak_786	33	.	3.90419	7.82929	3.30665	58	146
chr11	51116553	51116699	18_1C10_FLAG_DMSO_13_S18_R1_001_bam_peak_787	33	.	3.9072	7.88582	3.30665	66	146
chr11	51563847	51563993	18_1C10_FLAG_DMSO_13_S18_R1_001_bam_peak_795	33	.	3.9072	7.88582	3.30665	120	146
chr11	51777364	51777510	18_1C10_FLAG_DMSO_13_S18_R1_001_bam_peak_799	33	.	3.9008	7.76755	3.30665	55	146
chr11	51967463	51967609	18_1C10_FLAG_DMSO_13_S18_R1_001_bam_peak_804	33	.	3.9072	7.88582	3.30665	87	146
chr11	52049454	52049600	18_1C10_FLAG_DMSO_13_S18_R1_001_bam_peak_806	33	.	3.9072	7.88582	3.30665	43	146
chr11	52178827	52178973	18_1C10_FLAG_DMSO_13_S18_R1_001_bam_peak_809	33	.	3.9059	7.86102	3.30665	29	146
chr11	52428363	52428509	18_1C10_FLAG_DMSO_13_S18_R1_001_bam_peak_812	33	.	3.89741	7.70796	3.30665	57	146
chr11	52460726	52460872	18_1C10_FLAG_DMSO_13_S18_R1_001_bam_peak_814	33	.	3.89741	7.70796	3.30665	42	146
chr11	52611800	52611946	18_1C10_FLAG_DMSO_13_S18_R1_001_bam_peak_815	33	.	3.9072	7.88582	3.30665	112	146
chr11	53655123	53655269	18_1C10_FLAG_DMSO_13_S18_R1_001_bam_peak_830	33	.	3.9072	7.88582	3.30665	85	146
chr11	53822357	53822503	18_1C10_FLAG_DMSO_13_S18_R1_001_bam_peak_833	33	.	3.9059	7.86102	3.30665	21	146
chr11	53936724	53936870	18_1C10_FLAG_DMSO_13_S18_R1_001_bam_peak_835	33	.	3.9072	7.88582	3.30665	116	146
chr11	53978886	53979032	18_1C10_FLAG_DMSO_13_S18_R1_001_bam_peak_836	33	.	3.89402	7.65035	3.30665	57	146
chr11	54382553	54382699	18_1C10_FLAG_DMSO_13_S18_R1_001_bam_peak_841	33	.	3.9072	7.88582	3.30665	73	146
chr11	56444771	56444917	18_1C10_FLAG_DMSO_13_S18_R1_001_bam_peak_843	33	.	3.9072	7.88582	3.30665	79	146
chr11	57849740	57849886	18_1C10_FLAG_DMSO_13_S18_R1_001_bam_peak_844	33	.	3.9072	7.88582	3.30665	116	146
chr11	58790758	58790904	18_1C10_FLAG_DMSO_13_S18_R1_001_bam_peak_845	33	.	3.9072	7.88582	3.30665	51	146
chr11	63180264	63180410	18_1C10_FLAG_DMSO_13_S18_R1_001_bam_peak_850	33	.	3.9072	7.88582	3.30665	53	146
chr11	66507557	66507703	18_1C10_FLAG_DMSO_13_S18_R1_001_bam_peak_856	33	.	3.9072	7.88582	3.30665	47	146
chr11	70216748	70216894	18_1C10_FLAG_DMSO_13_S18_R1_001_bam_peak_864	33	.	3.9072	7.88582	3.30665	82	146
chr11	70596554	70596700	18_1C10_FLAG_DMSO_13_S18_R1_001_bam_peak_865	33	.	3.9072	7.88582	3.30665	40	146
chr11	75917924	75918070	18_1C10_FLAG_DMSO_13_S18_R1_001_bam_peak_872	33	.	3.9072	7.88582	3.30665	79	146
chr11	76506175	76506321	18_1C10_FLAG_DMSO_13_S18_R1_001_bam_peak_874	33	.	3.9072	7.88582	3.30665	114	146
chr11	77291762	77291908	18_1C10_FLAG_DMSO_13_S18_R1_001_bam_peak_875	33	.	3.9072	7.88582	3.30665	75	146
chr11	85965340	85965486	18_1C10_FLAG_DMSO_13_S18_R1_001_bam_peak_877	33	.	3.9072	7.88582	3.30665	124	146
chr11	90855258	90855404	18_1C10_FLAG_DMSO_13_S18_R1_001_bam_peak_881	33	.	3.9072	7.88582	3.30665	23	146
chr11	98493487	98493633	18_1C10_FLAG_DMSO_13_S18_R1_001_bam_peak_884	33	.	3.9072	7.88582	3.30665	47	146
chr11	105017724	105017870	18_1C10_FLAG_DMSO_13_S18_R1_001_bam_peak_888	33	.	3.9072	7.88582	3.30665	61	146
chr11	107715199	107715345	18_1C10_FLAG_DMSO_13_S18_R1_001_bam_peak_889	33	.	3.9072	7.88582	3.30665	78	146
chr11	108444762	108444908	18_1C10_FLAG_DMSO_13_S18_R1_001_bam_peak_890	33	.	3.89571	7.67891	3.30665	92	146
chr11	113408962	113409108	18_1C10_FLAG_DMSO_13_S18_R1_001_bam_peak_892	33	.	3.9072	7.88582	3.30665	35	146
chr11	115530945	115531091	18_1C10_FLAG_DMSO_13_S18_R1_001_bam_peak_896	33	.	3.9072	7.88582	3.30665	42	146
chr11	120017786	120017932	18_1C10_FLAG_DMSO_13_S18_R1_001_bam_peak_897	33	.	3.9072	7.88582	3.30665	86	146
chr11	120876855	120877001	18_1C10_FLAG_DMSO_13_S18_R1_001_bam_peak_898	33	.	3.9072	7.88582	3.30665	95	146
chr11	123229452	123229598	18_1C10_FLAG_DMSO_13_S18_R1_001_bam_peak_904	33	.	3.9072	7.88582	3.30665	4	146
chr11	123662139	123662285	18_1C10_FLAG_DMSO_13_S18_R1_001_bam_peak_905	33	.	3.9072	7.88582	3.30665	56	146
chr11	128132457	128132603	18_1C10_FLAG_DMSO_13_S18_R1_001_bam_peak_910	33	.	3.9072	7.88582	3.30665	4	146
chr11	130107967	130108113	18_1C10_FLAG_DMSO_13_S18_R1_001_bam_peak_911	33	.	3.89571	7.67891	3.30665	116	146
chr11	131050028	131050174	18_1C10_FLAG_DMSO_13_S18_R1_001_bam_peak_912	33	.	3.9072	7.88582	3.30665	51	146
chr11	132292536	132292682	18_1C10_FLAG_DMSO_13_S18_R1_001_bam_peak_914	33	.	3.9072	7.88582	3.30665	43	146
chr11	134821881	134822027	18_1C10_FLAG_DMSO_13_S18_R1_001_bam_peak_918	33	.	3.9072	7.88582	3.30665	98	146
chr11	134913356	134913502	18_1C10_FLAG_DMSO_13_S18_R1_001_bam_peak_919	33	.	3.9072	7.88582	3.30665	59	146
chr12	2520566	2520712	18_1C10_FLAG_DMSO_13_S18_R1_001_bam_peak_926	33	.	3.9072	7.88582	3.30665	69	146
chr12	4758405	4758551	18_1C10_FLAG_DMSO_13_S18_R1_001_bam_peak_931	33	.	3.9072	7.88582	3.30665	131	146
chr12	9127225	9127371	18_1C10_FLAG_DMSO_13_S18_R1_001_bam_peak_937	33	.	3.9072	7.88582	3.30665	91	146
chr12	15500058	15500204	18_1C10_FLAG_DMSO_13_S18_R1_001_bam_peak_943	33	.	3.9072	7.88582	3.30665	138	146
chr12	18314500	18314646	18_1C10_FLAG_DMSO_13_S18_R1_001_bam_peak_945	33	.	3.9072	7.88582	3.30665	26	146
chr12	19670965	19671111	18_1C10_FLAG_DMSO_13_S18_R1_001_bam_peak_948	33	.	3.9072	7.88582	3.30665	84	146
chr12	26356219	26356365	18_1C10_FLAG_DMSO_13_S18_R1_001_bam_peak_949	33	.	3.9072	7.88582	3.30665	41	146
chr12	33470210	33470356	18_1C10_FLAG_DMSO_13_S18_R1_001_bam_peak_959	33	.	3.9072	7.88582	3.30665	126	146
chr12	35952587	35952733	18_1C10_FLAG_DMSO_13_S18_R1_001_bam_peak_989	33	.	3.88727	7.54064	3.30665	11	146
chr12	42529668	42529814	18_1C10_FLAG_DMSO_13_S18_R1_001_bam_peak_1009	33	.	3.9072	7.88582	3.30665	39	146
chr12	58067269	58067415	18_1C10_FLAG_DMSO_13_S18_R1_001_bam_peak_1025	33	.	3.9072	7.88582	3.30665	69	146
chr12	59333807	59333953	18_1C10_FLAG_DMSO_13_S18_R1_001_bam_peak_1027	33	.	3.9072	7.88582	3.30665	45	146
chr12	67568042	67568188	18_1C10_FLAG_DMSO_13_S18_R1_001_bam_peak_1034	33	.	3.9072	7.88582	3.30665	49	146
chr12	72376203	72376349	18_1C10_FLAG_DMSO_13_S18_R1_001_bam_peak_1039	33	.	3.9072	7.88582	3.30665	50	146
chr12	78843607	78843753	18_1C10_FLAG_DMSO_13_S18_R1_001_bam_peak_1042	33	.	3.9072	7.88582	3.30665	44	146
chr12	79453126	79453272	18_1C10_FLAG_DMSO_13_S18_R1_001_bam_peak_1044	33	.	3.9072	7.88582	3.30665	131	146
chr12	83462943	83463089	18_1C10_FLAG_DMSO_13_S18_R1_001_bam_peak_1048	33	.	3.9072	7.88582	3.30665	46	146
chr12	86708159	86708305	18_1C10_FLAG_DMSO_13_S18_R1_001_bam_peak_1049	33	.	3.9072	7.88582	3.30665	24	146
chr12	91459922	91460068	18_1C10_FLAG_DMSO_13_S18_R1_001_bam_peak_1052	33	.	3.9072	7.88582	3.30665	97	146
chr12	92636980	92637126	18_1C10_FLAG_DMSO_13_S18_R1_001_bam_peak_1054	33	.	3.9072	7.88582	3.30665	55	146
chr12	95657004	95657150	18_1C10_FLAG_DMSO_13_S18_R1_001_bam_peak_1058	33	.	3.9072	7.88582	3.30665	30	146
chr12	96918630	96918776	18_1C10_FLAG_DMSO_13_S18_R1_001_bam_peak_1059	33	.	3.9072	7.88582	3.30665	125	146
chr12	99146318	99146464	18_1C10_FLAG_DMSO_13_S18_R1_001_bam_peak_1062	33	.	3.9072	7.88582	3.30665	91	146
chr12	102552825	102552971	18_1C10_FLAG_DMSO_13_S18_R1_001_bam_peak_1065	33	.	3.9072	7.88582	3.30665	105	146
chr12	119506980	119507126	18_1C10_FLAG_DMSO_13_S18_R1_001_bam_peak_1087	33	.	3.9072	7.88582	3.30665	97	146
chr12	123519383	123519529	18_1C10_FLAG_DMSO_13_S18_R1_001_bam_peak_1092	33	.	3.9072	7.88582	3.30665	47	146
chr12	124021166	124021312	18_1C10_FLAG_DMSO_13_S18_R1_001_bam_peak_1093	33	.	3.9072	7.88582	3.30665	62	146
chr12	124791952	124792098	18_1C10_FLAG_DMSO_13_S18_R1_001_bam_peak_1095	33	.	3.9072	7.88582	3.30665	79	146
chr12	128595468	128595614	18_1C10_FLAG_DMSO_13_S18_R1_001_bam_peak_1096	33	.	3.9072	7.88582	3.30665	94	146
chr12	128646488	128646634	18_1C10_FLAG_DMSO_13_S18_R1_001_bam_peak_1097	33	.	3.9072	7.88582	3.30665	84	146
chr12	131020193	131020339	18_1C10_FLAG_DMSO_13_S18_R1_001_bam_peak_1100	33	.	3.9072	7.88582	3.30665	58	146
chr12	133225566	133225712	18_1C10_FLAG_DMSO_13_S18_R1_001_bam_peak_1103	33	.	3.9072	7.88582	3.30665	45	146
chr13	16243579	16243725	18_1C10_FLAG_DMSO_13_S18_R1_001_bam_peak_1105	33	.	3.9072	7.88582	3.30665	105	146
chr13	16464046	16464192	18_1C10_FLAG_DMSO_13_S18_R1_001_bam_peak_1109	33	.	3.9072	7.88582	3.30665	66	146
chr13	16484490	16484636	18_1C10_FLAG_DMSO_13_S18_R1_001_bam_peak_1111	33	.	3.8991	7.7375	3.30665	16	146
chr13	16999427	16999573	18_1C10_FLAG_DMSO_13_S18_R1_001_bam_peak_1123	33	.	3.8991	7.7375	3.30665	75	146
chr13	17286196	17286342	18_1C10_FLAG_DMSO_13_S18_R1_001_bam_peak_1127	33	.	3.90249	7.79815	3.30665	80	146
chr13	17492570	17492716	18_1C10_FLAG_DMSO_13_S18_R1_001_bam_peak_1130	33	.	3.9072	7.88582	3.30665	72	146
chr13	17602440	17602586	18_1C10_FLAG_DMSO_13_S18_R1_001_bam_peak_1132	33	.	3.9072	7.88582	3.30665	91	146
chr13	17710391	17710537	18_1C10_FLAG_DMSO_13_S18_R1_001_bam_peak_1135	33	.	3.9072	7.88582	3.30665	85	146
chr13	17954483	17954629	18_1C10_FLAG_DMSO_13_S18_R1_001_bam_peak_1140	33	.	3.89571	7.67891	3.30665	99	146
chr13	22575353	22575499	18_1C10_FLAG_DMSO_13_S18_R1_001_bam_peak_1149	33	.	3.9072	7.88582	3.30665	36	146
chr13	24017018	24017164	18_1C10_FLAG_DMSO_13_S18_R1_001_bam_peak_1155	33	.	3.9072	7.88582	3.30665	79	146
chr13	26279837	26279983	18_1C10_FLAG_DMSO_13_S18_R1_001_bam_peak_1159	33	.	3.9072	7.88582	3.30665	83	146
chr13	29868725	29868871	18_1C10_FLAG_DMSO_13_S18_R1_001_bam_peak_1162	33	.	3.9072	7.88582	3.30665	16	146
chr13	42244651	42244797	18_1C10_FLAG_DMSO_13_S18_R1_001_bam_peak_1171	33	.	3.9072	7.88582	3.30665	126	146
chr13	42536514	42536660	18_1C10_FLAG_DMSO_13_S18_R1_001_bam_peak_1172	33	.	3.9072	7.88582	3.30665	35	146
chr13	44154396	44154542	18_1C10_FLAG_DMSO_13_S18_R1_001_bam_peak_1175	33	.	3.9072	7.88582	3.30665	28	146
chr13	54219887	54220033	18_1C10_FLAG_DMSO_13_S18_R1_001_bam_peak_1182	33	.	3.9072	7.88582	3.30665	92	146
chr13	54490717	54490863	18_1C10_FLAG_DMSO_13_S18_R1_001_bam_peak_1183	33	.	3.9072	7.88582	3.30665	7	146
chr13	60251453	60251599	18_1C10_FLAG_DMSO_13_S18_R1_001_bam_peak_1185	33	.	3.9072	7.88582	3.30665	41	146
chr13	61713238	61713384	18_1C10_FLAG_DMSO_13_S18_R1_001_bam_peak_1186	33	.	3.9072	7.88582	3.30665	13	146
chr13	63533924	63534070	18_1C10_FLAG_DMSO_13_S18_R1_001_bam_peak_1188	33	.	3.9072	7.88582	3.30665	18	146
chr13	65967630	65967776	18_1C10_FLAG_DMSO_13_S18_R1_001_bam_peak_1190	33	.	3.9072	7.88582	3.30665	20	146
chr13	68904854	68905000	18_1C10_FLAG_DMSO_13_S18_R1_001_bam_peak_1192	33	.	3.9072	7.88582	3.30665	76	146
chr13	74295694	74295840	18_1C10_FLAG_DMSO_13_S18_R1_001_bam_peak_1196	33	.	3.9072	7.88582	3.30665	39	146
chr13	74785383	74785529	18_1C10_FLAG_DMSO_13_S18_R1_001_bam_peak_1197	33	.	3.9072	7.88582	3.30665	53	146
chr13	76243512	76243658	18_1C10_FLAG_DMSO_13_S18_R1_001_bam_peak_1199	33	.	3.9072	7.88582	3.30665	54	146
chr13	77199534	77199680	18_1C10_FLAG_DMSO_13_S18_R1_001_bam_peak_1200	33	.	3.9072	7.88582	3.30665	41	146
chr13	77569783	77569929	18_1C10_FLAG_DMSO_13_S18_R1_001_bam_peak_1201	33	.	3.9072	7.88582	3.30665	59	146
chr13	78699427	78699573	18_1C10_FLAG_DMSO_13_S18_R1_001_bam_peak_1203	33	.	3.9072	7.88582	3.30665	61	146
chr13	83871291	83871437	18_1C10_FLAG_DMSO_13_S18_R1_001_bam_peak_1206	33	.	3.9072	7.88582	3.30665	105	146
chr13	95472790	95472936	18_1C10_FLAG_DMSO_13_S18_R1_001_bam_peak_1212	33	.	3.9072	7.88582	3.30665	80	146
chr13	97533656	97533802	18_1C10_FLAG_DMSO_13_S18_R1_001_bam_peak_1214	33	.	3.9072	7.88582	3.30665	68	146
chr13	99689860	99690006	18_1C10_FLAG_DMSO_13_S18_R1_001_bam_peak_1216	33	.	3.9072	7.88582	3.30665	85	146
chr13	105653490	105653636	18_1C10_FLAG_DMSO_13_S18_R1_001_bam_peak_1219	33	.	3.9072	7.88582	3.30665	123	146
chr13	108646067	108646213	18_1C10_FLAG_DMSO_13_S18_R1_001_bam_peak_1221	33	.	3.9072	7.88582	3.30665	36	146
chr13	108689690	108689836	18_1C10_FLAG_DMSO_13_S18_R1_001_bam_peak_1222	33	.	3.9072	7.88582	3.30665	79	146
chr13	111631270	111631416	18_1C10_FLAG_DMSO_13_S18_R1_001_bam_peak_1225	33	.	3.9072	7.88582	3.30665	88	146
chr13	112906450	112906596	18_1C10_FLAG_DMSO_13_S18_R1_001_bam_peak_1227	33	.	3.89402	7.65035	3.30665	111	146
chr13	113197612	113197758	18_1C10_FLAG_DMSO_13_S18_R1_001_bam_peak_1228	33	.	3.9072	7.88582	3.30665	41	146
chr14	16354051	16354197	18_1C10_FLAG_DMSO_13_S18_R1_001_bam_peak_1231	33	.	3.9072	7.88582	3.30665	105	146
chr14	16487981	16488127	18_1C10_FLAG_DMSO_13_S18_R1_001_bam_peak_1234	33	.	3.9072	7.88582	3.30665	52	146
chr14	16654102	16654248	18_1C10_FLAG_DMSO_13_S18_R1_001_bam_peak_1238	33	.	3.90249	7.79815	3.30665	48	146
chr14	17607448	17607594	18_1C10_FLAG_DMSO_13_S18_R1_001_bam_peak_1258	33	.	3.9072	7.88582	3.30665	61	146
chr14	17714307	17714453	18_1C10_FLAG_DMSO_13_S18_R1_001_bam_peak_1259	33	.	3.9072	7.88582	3.30665	39	146
chr14	17735135	17735281	18_1C10_FLAG_DMSO_13_S18_R1_001_bam_peak_1260	33	.	3.9072	7.88582	3.30665	67	146
chr14	17830655	17830801	18_1C10_FLAG_DMSO_13_S18_R1_001_bam_peak_1261	33	.	3.9072	7.88582	3.30665	29	146
chr14	17863133	17863279	18_1C10_FLAG_DMSO_13_S18_R1_001_bam_peak_1262	33	.	3.9072	7.88582	3.30665	30	146
chr14	17926262	17926408	18_1C10_FLAG_DMSO_13_S18_R1_001_bam_peak_1264	33	.	3.9072	7.88582	3.30665	71	146
chr14	18089387	18089533	18_1C10_FLAG_DMSO_13_S18_R1_001_bam_peak_1268	33	.	3.9072	7.88582	3.30665	44	146
chr14	21979007	21979153	18_1C10_FLAG_DMSO_13_S18_R1_001_bam_peak_1272	33	.	3.9072	7.88582	3.30665	122	146
chr14	24163227	24163373	18_1C10_FLAG_DMSO_13_S18_R1_001_bam_peak_1273	33	.	3.9008	7.76755	3.30665	11	146
chr14	24897037	24897183	18_1C10_FLAG_DMSO_13_S18_R1_001_bam_peak_1274	33	.	3.89571	7.67891	3.30665	55	146
chr14	29900542	29900688	18_1C10_FLAG_DMSO_13_S18_R1_001_bam_peak_1283	33	.	3.9072	7.88582	3.30665	10	146
chr14	31629012	31629158	18_1C10_FLAG_DMSO_13_S18_R1_001_bam_peak_1286	33	.	3.9072	7.88582	3.30665	16	146
chr14	33310872	33311018	18_1C10_FLAG_DMSO_13_S18_R1_001_bam_peak_1293	33	.	3.9072	7.88582	3.30665	30	146
chr14	35234232	35234378	18_1C10_FLAG_DMSO_13_S18_R1_001_bam_peak_1295	33	.	3.9072	7.88582	3.30665	51	146
chr14	45495620	45495766	18_1C10_FLAG_DMSO_13_S18_R1_001_bam_peak_1301	33	.	3.9072	7.88582	3.30665	53	146
chr14	45694685	45694831	18_1C10_FLAG_DMSO_13_S18_R1_001_bam_peak_1302	33	.	3.9072	7.88582	3.30665	28	146
chr14	47023287	47023433	18_1C10_FLAG_DMSO_13_S18_R1_001_bam_peak_1303	33	.	3.9072	7.88582	3.30665	82	146
chr14	49705986	49706132	18_1C10_FLAG_DMSO_13_S18_R1_001_bam_peak_1306	33	.	3.9072	7.88582	3.30665	100	146
chr14	53909486	53909632	18_1C10_FLAG_DMSO_13_S18_R1_001_bam_peak_1310	33	.	3.9072	7.88582	3.30665	48	146
chr14	56387881	56388027	18_1C10_FLAG_DMSO_13_S18_R1_001_bam_peak_1313	33	.	3.9072	7.88582	3.30665	88	146
chr14	57563252	57563398	18_1C10_FLAG_DMSO_13_S18_R1_001_bam_peak_1314	33	.	3.9072	7.88582	3.30665	20	146
chr14	62535829	62535975	18_1C10_FLAG_DMSO_13_S18_R1_001_bam_peak_1317	33	.	3.9072	7.88582	3.30665	82	146
chr14	82098634	82098780	18_1C10_FLAG_DMSO_13_S18_R1_001_bam_peak_1339	33	.	3.9072	7.88582	3.30665	86	146
chr14	95402759	95402905	18_1C10_FLAG_DMSO_13_S18_R1_001_bam_peak_1345	33	.	3.9072	7.88582	3.30665	69	146
chr14	95583616	95583762	18_1C10_FLAG_DMSO_13_S18_R1_001_bam_peak_1347	33	.	3.9072	7.88582	3.30665	59	146
chr14	98848765	98848911	18_1C10_FLAG_DMSO_13_S18_R1_001_bam_peak_1351	33	.	3.9072	7.88582	3.30665	44	146
chr14	99379208	99379354	18_1C10_FLAG_DMSO_13_S18_R1_001_bam_peak_1353	33	.	3.89571	7.67891	3.30665	61	146
chr14	100430689	100430835	18_1C10_FLAG_DMSO_13_S18_R1_001_bam_peak_1359	33	.	3.9072	7.88582	3.30665	93	146
chr15	17134408	17134554	18_1C10_FLAG_DMSO_13_S18_R1_001_bam_peak_1366	33	.	3.9072	7.88582	3.30665	35	146
chr15	17577788	17577934	18_1C10_FLAG_DMSO_13_S18_R1_001_bam_peak_1371	33	.	3.9072	7.88582	3.30665	16	146
chr15	17679971	17680117	18_1C10_FLAG_DMSO_13_S18_R1_001_bam_peak_1374	33	.	3.9072	7.88582	3.30665	126	146
chr15	17705339	17705485	18_1C10_FLAG_DMSO_13_S18_R1_001_bam_peak_1375	33	.	3.9072	7.88582	3.30665	69	146
chr15	17850648	17850794	18_1C10_FLAG_DMSO_13_S18_R1_001_bam_peak_1377	33	.	3.9072	7.88582	3.30665	101	146
chr15	17983473	17983619	18_1C10_FLAG_DMSO_13_S18_R1_001_bam_peak_1379	33	.	3.9072	7.88582	3.30665	41	146
chr15	18003966	18004112	18_1C10_FLAG_DMSO_13_S18_R1_001_bam_peak_1380	33	.	3.9072	7.88582	3.30665	41	146
chr15	18110881	18111027	18_1C10_FLAG_DMSO_13_S18_R1_001_bam_peak_1382	33	.	3.9072	7.88582	3.30665	66	146
chr15	18310980	18311126	18_1C10_FLAG_DMSO_13_S18_R1_001_bam_peak_1386	33	.	3.9072	7.88582	3.30665	50	146
chr15	18379282	18379428	18_1C10_FLAG_DMSO_13_S18_R1_001_bam_peak_1387	33	.	3.9072	7.88582	3.30665	87	146
chr15	18542693	18542839	18_1C10_FLAG_DMSO_13_S18_R1_001_bam_peak_1393	33	.	3.9072	7.88582	3.30665	92	146
chr15	18552253	18552399	18_1C10_FLAG_DMSO_13_S18_R1_001_bam_peak_1394	33	.	3.9072	7.88582	3.30665	65	146
chr15	18654964	18655110	18_1C10_FLAG_DMSO_13_S18_R1_001_bam_peak_1400	33	.	3.9072	7.88582	3.30665	70	146
chr15	18809166	18809312	18_1C10_FLAG_DMSO_13_S18_R1_001_bam_peak_1405	33	.	3.89571	7.67891	3.30665	120	146
chr15	19210708	19210854	18_1C10_FLAG_DMSO_13_S18_R1_001_bam_peak_1417	33	.	3.9072	7.88582	3.30665	11	146
chr15	20127993	20128139	18_1C10_FLAG_DMSO_13_S18_R1_001_bam_peak_1435	33	.	3.9072	7.88582	3.30665	48	146
chr15	20430511	20430657	18_1C10_FLAG_DMSO_13_S18_R1_001_bam_peak_1437	33	.	3.9072	7.88582	3.30665	78	146
chr15	20461266	20461412	18_1C10_FLAG_DMSO_13_S18_R1_001_bam_peak_1438	33	.	3.9072	7.88582	3.30665	61	146
chr15	21134522	21134668	18_1C10_FLAG_DMSO_13_S18_R1_001_bam_peak_1442	33	.	3.9072	7.88582	3.30665	53	146
chr15	21566852	21566998	18_1C10_FLAG_DMSO_13_S18_R1_001_bam_peak_1445	33	.	3.9072	7.88582	3.30665	79	146
chr15	21672432	21672578	18_1C10_FLAG_DMSO_13_S18_R1_001_bam_peak_1446	33	.	3.9072	7.88582	3.30665	55	146
chr15	22539026	22539172	18_1C10_FLAG_DMSO_13_S18_R1_001_bam_peak_1450	33	.	3.9072	7.88582	3.30665	61	146
chr15	22569722	22569868	18_1C10_FLAG_DMSO_13_S18_R1_001_bam_peak_1451	33	.	3.9072	7.88582	3.30665	68	146
chr15	23203325	23203471	18_1C10_FLAG_DMSO_13_S18_R1_001_bam_peak_1452	33	.	3.89571	7.67891	3.30665	41	146
chr15	24862746	24862892	18_1C10_FLAG_DMSO_13_S18_R1_001_bam_peak_1455	33	.	3.9072	7.88582	3.30665	11	146
chr15	26019594	26019740	18_1C10_FLAG_DMSO_13_S18_R1_001_bam_peak_1456	33	.	3.9072	7.88582	3.30665	47	146
chr15	32355357	32355503	18_1C10_FLAG_DMSO_13_S18_R1_001_bam_peak_1467	33	.	3.9072	7.88582	3.30665	44	146
chr15	35636860	35637006	18_1C10_FLAG_DMSO_13_S18_R1_001_bam_peak_1470	33	.	3.9072	7.88582	3.30665	64	146
chr15	40854066	40854212	18_1C10_FLAG_DMSO_13_S18_R1_001_bam_peak_1475	33	.	3.9072	7.88582	3.30665	88	146
chr15	42004405	42004551	18_1C10_FLAG_DMSO_13_S18_R1_001_bam_peak_1477	33	.	3.9072	7.88582	3.30665	95	146
chr15	42090545	42090691	18_1C10_FLAG_DMSO_13_S18_R1_001_bam_peak_1478	33	.	3.9072	7.88582	3.30665	64	146
chr15	48656085	48656231	18_1C10_FLAG_DMSO_13_S18_R1_001_bam_peak_1484	33	.	3.9072	7.88582	3.30665	25	146
chr15	51806359	51806505	18_1C10_FLAG_DMSO_13_S18_R1_001_bam_peak_1486	33	.	3.9072	7.88582	3.30665	2	146
chr15	52034926	52035072	18_1C10_FLAG_DMSO_13_S18_R1_001_bam_peak_1487	33	.	3.89571	7.67891	3.30665	97	146
chr15	54851883	54852029	18_1C10_FLAG_DMSO_13_S18_R1_001_bam_peak_1488	33	.	3.9072	7.88582	3.30665	32	146
chr15	60211514	60211660	18_1C10_FLAG_DMSO_13_S18_R1_001_bam_peak_1491	33	.	3.9072	7.88582	3.30665	4	146
chr15	64999280	64999426	18_1C10_FLAG_DMSO_13_S18_R1_001_bam_peak_1496	33	.	3.9072	7.88582	3.30665	65	146
chr15	66211397	66211543	18_1C10_FLAG_DMSO_13_S18_R1_001_bam_peak_1498	33	.	3.9072	7.88582	3.30665	52	146
chr15	69512765	69512911	18_1C10_FLAG_DMSO_13_S18_R1_001_bam_peak_1503	33	.	3.89571	7.67891	3.30665	59	146
chr15	70541338	70541484	18_1C10_FLAG_DMSO_13_S18_R1_001_bam_peak_1505	33	.	3.9072	7.88582	3.30665	88	146
chr15	71508083	71508229	18_1C10_FLAG_DMSO_13_S18_R1_001_bam_peak_1506	33	.	3.9072	7.88582	3.30665	25	146
chr15	72038485	72038631	18_1C10_FLAG_DMSO_13_S18_R1_001_bam_peak_1508	33	.	3.9072	7.88582	3.30665	116	146
chr15	76412085	76412231	18_1C10_FLAG_DMSO_13_S18_R1_001_bam_peak_1516	33	.	3.9072	7.88582	3.30665	35	146
chr15	77005214	77005360	18_1C10_FLAG_DMSO_13_S18_R1_001_bam_peak_1517	33	.	3.9072	7.88582	3.30665	42	146
chr15	81178954	81179100	18_1C10_FLAG_DMSO_13_S18_R1_001_bam_peak_1523	33	.	3.9072	7.88582	3.30665	98	146
chr15	81706180	81706326	18_1C10_FLAG_DMSO_13_S18_R1_001_bam_peak_1524	33	.	3.9072	7.88582	3.30665	20	146
chr15	82523066	82523212	18_1C10_FLAG_DMSO_13_S18_R1_001_bam_peak_1526	33	.	3.89741	7.70796	3.30665	48	146
chr15	83705892	83706038	18_1C10_FLAG_DMSO_13_S18_R1_001_bam_peak_1529	33	.	3.9072	7.88582	3.30665	71	146
chr15	84513224	84513370	18_1C10_FLAG_DMSO_13_S18_R1_001_bam_peak_1532	33	.	3.9072	7.88582	3.30665	59	146
chr15	85243883	85244029	18_1C10_FLAG_DMSO_13_S18_R1_001_bam_peak_1534	33	.	3.9072	7.88582	3.30665	70	146
chr15	87888274	87888420	18_1C10_FLAG_DMSO_13_S18_R1_001_bam_peak_1535	33	.	3.9072	7.88582	3.30665	55	146
chr15	89252603	89252749	18_1C10_FLAG_DMSO_13_S18_R1_001_bam_peak_1536	33	.	3.9072	7.88582	3.30665	92	146
chr15	90020192	90020338	18_1C10_FLAG_DMSO_13_S18_R1_001_bam_peak_1538	33	.	3.9072	7.88582	3.30665	35	146
chr15	97376948	97377094	18_1C10_FLAG_DMSO_13_S18_R1_001_bam_peak_1545	33	.	3.9072	7.88582	3.30665	110	146
chr15	97685252	97685398	18_1C10_FLAG_DMSO_13_S18_R1_001_bam_peak_1546	33	.	3.9072	7.88582	3.30665	48	146
chr15	98144959	98145105	18_1C10_FLAG_DMSO_13_S18_R1_001_bam_peak_1547	33	.	3.9072	7.88582	3.30665	64	146
chr15	98500762	98500908	18_1C10_FLAG_DMSO_13_S18_R1_001_bam_peak_1549	33	.	3.9072	7.88582	3.30665	97	146
chr15	101954272	101954418	18_1C10_FLAG_DMSO_13_S18_R1_001_bam_peak_1552	33	.	3.9072	7.88582	3.30665	68	146
chr16	10398977	10399123	18_1C10_FLAG_DMSO_13_S18_R1_001_bam_peak_1560	33	.	3.9072	7.88582	3.30665	33	146
chr16	13670920	13671066	18_1C10_FLAG_DMSO_13_S18_R1_001_bam_peak_1568	33	.	3.9072	7.88582	3.30665	110	146
chr16	15310654	15310800	18_1C10_FLAG_DMSO_13_S18_R1_001_bam_peak_1570	33	.	3.9072	7.88582	3.30665	51	146
chr16	17642143	17642289	18_1C10_FLAG_DMSO_13_S18_R1_001_bam_peak_1571	33	.	3.9072	7.88582	3.30665	114	146
chr16	17791994	17792140	18_1C10_FLAG_DMSO_13_S18_R1_001_bam_peak_1572	33	.	3.9072	7.88582	3.30665	76	146
chr16	20062685	20062831	18_1C10_FLAG_DMSO_13_S18_R1_001_bam_peak_1573	33	.	3.9072	7.88582	3.30665	47	146
chr16	20636648	20636794	18_1C10_FLAG_DMSO_13_S18_R1_001_bam_peak_1576	33	.	3.9072	7.88582	3.30665	6	146
chr16	23529778	23529924	18_1C10_FLAG_DMSO_13_S18_R1_001_bam_peak_1582	33	.	3.9072	7.88582	3.30665	89	146
chr16	26775080	26775226	18_1C10_FLAG_DMSO_13_S18_R1_001_bam_peak_1585	33	.	3.9072	7.88582	3.30665	21	146
chr16	29269149	29269295	18_1C10_FLAG_DMSO_13_S18_R1_001_bam_peak_1587	33	.	3.9072	7.88582	3.30665	97	146
chr16	29824855	29825001	18_1C10_FLAG_DMSO_13_S18_R1_001_bam_peak_1589	33	.	3.90249	7.79815	3.30665	107	146
chr16	32748289	32748435	18_1C10_FLAG_DMSO_13_S18_R1_001_bam_peak_1593	33	.	3.9072	7.88582	3.30665	72	146
chr16	33121972	33122118	18_1C10_FLAG_DMSO_13_S18_R1_001_bam_peak_1595	33	.	3.9072	7.88582	3.30665	44	146
chr16	35531356	35531502	18_1C10_FLAG_DMSO_13_S18_R1_001_bam_peak_1598	33	.	3.9072	7.88582	3.30665	36	146
chr16	36521316	36521462	18_1C10_FLAG_DMSO_13_S18_R1_001_bam_peak_1601	33	.	3.89233	7.62226	3.30665	49	146
chr16	50642217	50642363	18_1C10_FLAG_DMSO_13_S18_R1_001_bam_peak_1642	33	.	3.9072	7.88582	3.30665	70	146
chr16	51966232	51966378	18_1C10_FLAG_DMSO_13_S18_R1_001_bam_peak_1644	33	.	3.9072	7.88582	3.30665	68	146
chr16	58095182	58095328	18_1C10_FLAG_DMSO_13_S18_R1_001_bam_peak_1648	33	.	3.9072	7.88582	3.30665	122	146
chr16	69744525	69744671	18_1C10_FLAG_DMSO_13_S18_R1_001_bam_peak_1656	33	.	3.9072	7.88582	3.30665	97	146
chr16	69902913	69903059	18_1C10_FLAG_DMSO_13_S18_R1_001_bam_peak_1657	33	.	3.90419	7.82929	3.30665	44	146
chr16	70744032	70744178	18_1C10_FLAG_DMSO_13_S18_R1_001_bam_peak_1658	33	.	3.9072	7.88582	3.30665	83	146
chr16	77966807	77966953	18_1C10_FLAG_DMSO_13_S18_R1_001_bam_peak_1666	33	.	3.9072	7.88582	3.30665	73	146
chr16	80136890	80137036	18_1C10_FLAG_DMSO_13_S18_R1_001_bam_peak_1668	33	.	3.9072	7.88582	3.30665	108	146
chr16	81414666	81414812	18_1C10_FLAG_DMSO_13_S18_R1_001_bam_peak_1670	33	.	3.9072	7.88582	3.30665	38	146
chr16	85669664	85669810	18_1C10_FLAG_DMSO_13_S18_R1_001_bam_peak_1674	33	.	3.9072	7.88582	3.30665	97	146
chr16	85793057	85793203	18_1C10_FLAG_DMSO_13_S18_R1_001_bam_peak_1676	33	.	3.9072	7.88582	3.30665	45	146
chr16	85973519	85973665	18_1C10_FLAG_DMSO_13_S18_R1_001_bam_peak_1678	33	.	3.9072	7.88582	3.30665	56	146
chr16	90214700	90214846	18_1C10_FLAG_DMSO_13_S18_R1_001_bam_peak_1681	33	.	3.9072	7.88582	3.30665	29	146
chr17	3589930	3590076	18_1C10_FLAG_DMSO_13_S18_R1_001_bam_peak_1697	33	.	4.6283	7.58437	3.30665	61	146
chr17	5594632	5594778	18_1C10_FLAG_DMSO_13_S18_R1_001_bam_peak_1700	33	.	3.9072	7.88582	3.30665	76	146
chr17	6338113	6338259	18_1C10_FLAG_DMSO_13_S18_R1_001_bam_peak_1702	33	.	3.89571	7.67891	3.30665	124	146
chr17	12455166	12455312	18_1C10_FLAG_DMSO_13_S18_R1_001_bam_peak_1712	33	.	3.9072	7.88582	3.30665	8	146
chr17	14868535	14868681	18_1C10_FLAG_DMSO_13_S18_R1_001_bam_peak_1713	33	.	3.9072	7.88582	3.30665	54	146
chr17	17569949	17570095	18_1C10_FLAG_DMSO_13_S18_R1_001_bam_peak_1717	33	.	3.9072	7.88582	3.30665	56	146
chr17	20599943	20600089	18_1C10_FLAG_DMSO_13_S18_R1_001_bam_peak_1724	33	.	3.9072	7.88582	3.30665	67	146
chr17	22291891	22292037	18_1C10_FLAG_DMSO_13_S18_R1_001_bam_peak_1727	33	.	3.9072	7.88582	3.30665	57	146
chr17	23292735	23292881	18_1C10_FLAG_DMSO_13_S18_R1_001_bam_peak_1739	33	.	3.9072	7.88582	3.30665	42	146
chr17	23719469	23719615	18_1C10_FLAG_DMSO_13_S18_R1_001_bam_peak_1743	33	.	3.9072	7.88582	3.30665	50	146
chr17	23761848	23761994	18_1C10_FLAG_DMSO_13_S18_R1_001_bam_peak_1745	33	.	3.9072	7.88582	3.30665	40	146
chr17	24325218	24325364	18_1C10_FLAG_DMSO_13_S18_R1_001_bam_peak_1751	33	.	3.9072	7.88582	3.30665	95	146
chr17	24534820	24534966	18_1C10_FLAG_DMSO_13_S18_R1_001_bam_peak_1753	33	.	3.9072	7.88582	3.30665	128	146
chr17	25642142	25642288	18_1C10_FLAG_DMSO_13_S18_R1_001_bam_peak_1758	33	.	3.9072	7.88582	3.30665	75	146
chr17	28491283	28491429	18_1C10_FLAG_DMSO_13_S18_R1_001_bam_peak_1765	33	.	3.9072	7.88582	3.30665	92	146
chr17	29250840	29250986	18_1C10_FLAG_DMSO_13_S18_R1_001_bam_peak_1768	33	.	3.9072	7.88582	3.30665	81	146
chr17	29481796	29481942	18_1C10_FLAG_DMSO_13_S18_R1_001_bam_peak_1769	33	.	3.9072	7.88582	3.30665	41	146
chr17	31600019	31600165	18_1C10_FLAG_DMSO_13_S18_R1_001_bam_peak_1773	33	.	3.9072	7.88582	3.30665	86	146
chr17	33370313	33370459	18_1C10_FLAG_DMSO_13_S18_R1_001_bam_peak_1774	33	.	3.9072	7.88582	3.30665	107	146
chr17	35839162	35839308	18_1C10_FLAG_DMSO_13_S18_R1_001_bam_peak_1778	33	.	3.9072	7.88582	3.30665	27	146
chr17	36322582	36322728	18_1C10_FLAG_DMSO_13_S18_R1_001_bam_peak_1779	33	.	3.9072	7.88582	3.30665	64	146
chr17	37181808	37181954	18_1C10_FLAG_DMSO_13_S18_R1_001_bam_peak_1784	33	.	3.9072	7.88582	3.30665	89	146
chr17	37852989	37853135	18_1C10_FLAG_DMSO_13_S18_R1_001_bam_peak_1787	33	.	3.9072	7.88582	3.30665	68	146
chr17	37974010	37974156	18_1C10_FLAG_DMSO_13_S18_R1_001_bam_peak_1788	33	.	3.9072	7.88582	3.30665	100	146
chr17	38053548	38053694	18_1C10_FLAG_DMSO_13_S18_R1_001_bam_peak_1792	33	.	3.90249	7.79815	3.30665	76	146
chr17	38177514	38177660	18_1C10_FLAG_DMSO_13_S18_R1_001_bam_peak_1795	33	.	3.9072	7.88582	3.30665	71	146
chr17	46865012	46865158	18_1C10_FLAG_DMSO_13_S18_R1_001_bam_peak_1806	33	.	3.9072	7.88582	3.30665	15	146
chr17	48179427	48179573	18_1C10_FLAG_DMSO_13_S18_R1_001_bam_peak_1807	33	.	3.9072	7.88582	3.30665	35	146
chr17	48363615	48363761	18_1C10_FLAG_DMSO_13_S18_R1_001_bam_peak_1808	33	.	3.9072	7.88582	3.30665	55	146
chr17	48457893	48458039	18_1C10_FLAG_DMSO_13_S18_R1_001_bam_peak_1809	33	.	3.9072	7.88582	3.30665	85	146
chr17	48663924	48664070	18_1C10_FLAG_DMSO_13_S18_R1_001_bam_peak_1810	33	.	3.9072	7.88582	3.30665	56	146
chr17	52608959	52609105	18_1C10_FLAG_DMSO_13_S18_R1_001_bam_peak_1813	33	.	3.9072	7.88582	3.30665	66	146
chr17	53531219	53531365	18_1C10_FLAG_DMSO_13_S18_R1_001_bam_peak_1816	33	.	3.9072	7.88582	3.30665	111	146
chr17	55402617	55402763	18_1C10_FLAG_DMSO_13_S18_R1_001_bam_peak_1817	33	.	3.9072	7.88582	3.30665	72	146
chr17	59182960	59183106	18_1C10_FLAG_DMSO_13_S18_R1_001_bam_peak_1821	33	.	3.9072	7.88582	3.30665	50	146
chr17	60694556	60694702	18_1C10_FLAG_DMSO_13_S18_R1_001_bam_peak_1823	33	.	3.9072	7.88582	3.30665	85	146
chr17	64516145	64516291	18_1C10_FLAG_DMSO_13_S18_R1_001_bam_peak_1828	33	.	3.9072	7.88582	3.30665	56	146
chr17	66869484	66869630	18_1C10_FLAG_DMSO_13_S18_R1_001_bam_peak_1833	33	.	3.9072	7.88582	3.30665	118	146
chr17	69484418	69484564	18_1C10_FLAG_DMSO_13_S18_R1_001_bam_peak_1836	33	.	3.9072	7.88582	3.30665	31	146
chr17	70691901	70692047	18_1C10_FLAG_DMSO_13_S18_R1_001_bam_peak_1839	33	.	3.9072	7.88582	3.30665	79	146
chr17	71317823	71317969	18_1C10_FLAG_DMSO_13_S18_R1_001_bam_peak_1840	33	.	3.9072	7.88582	3.30665	23	146
chr17	79372170	79372316	18_1C10_FLAG_DMSO_13_S18_R1_001_bam_peak_1852	33	.	3.9072	7.88582	3.30665	88	146
chr18	980588	980734	18_1C10_FLAG_DMSO_13_S18_R1_001_bam_peak_1866	33	.	3.9072	7.88582	3.30665	72	146
chr18	3858912	3859058	18_1C10_FLAG_DMSO_13_S18_R1_001_bam_peak_1871	33	.	3.9072	7.88582	3.30665	127	146
chr18	10478874	10479020	18_1C10_FLAG_DMSO_13_S18_R1_001_bam_peak_1874	33	.	3.9072	7.88582	3.30665	57	146
chr18	13347507	13347653	18_1C10_FLAG_DMSO_13_S18_R1_001_bam_peak_1876	33	.	3.9072	7.88582	3.30665	48	146
chr18	15636048	15636194	18_1C10_FLAG_DMSO_13_S18_R1_001_bam_peak_1887	33	.	3.9072	7.88582	3.30665	110	146
chr18	15918452	15918598	18_1C10_FLAG_DMSO_13_S18_R1_001_bam_peak_1897	33	.	3.9072	7.88582	3.30665	89	146
chr18	15925671	15925817	18_1C10_FLAG_DMSO_13_S18_R1_001_bam_peak_1899	33	.	3.9072	7.88582	3.30665	42	146
chr18	16000626	16000772	18_1C10_FLAG_DMSO_13_S18_R1_001_bam_peak_1901	33	.	3.9072	7.88582	3.30665	66	146
chr18	16414744	16414890	18_1C10_FLAG_DMSO_13_S18_R1_001_bam_peak_1913	33	.	3.9072	7.88582	3.30665	90	146
chr18	16511652	16511798	18_1C10_FLAG_DMSO_13_S18_R1_001_bam_peak_1916	33	.	3.89571	7.67891	3.30665	91	146
chr18	16567088	16567234	18_1C10_FLAG_DMSO_13_S18_R1_001_bam_peak_1918	33	.	3.9072	7.88582	3.30665	26	146
chr18	16583727	16583873	18_1C10_FLAG_DMSO_13_S18_R1_001_bam_peak_1920	33	.	3.9072	7.88582	3.30665	110	146
chr18	16610100	16610246	18_1C10_FLAG_DMSO_13_S18_R1_001_bam_peak_1921	33	.	3.9072	7.88582	3.30665	35	146
chr18	16654907	16655053	18_1C10_FLAG_DMSO_13_S18_R1_001_bam_peak_1924	33	.	3.9072	7.88582	3.30665	72	146
chr18	17014929	17015075	18_1C10_FLAG_DMSO_13_S18_R1_001_bam_peak_1933	33	.	3.9072	7.88582	3.30665	91	146
chr18	17157317	17157463	18_1C10_FLAG_DMSO_13_S18_R1_001_bam_peak_1937	33	.	3.89571	7.67891	3.30665	60	146
chr18	17300090	17300236	18_1C10_FLAG_DMSO_13_S18_R1_001_bam_peak_1942	33	.	3.9072	7.88582	3.30665	72	146
chr18	17472239	17472385	18_1C10_FLAG_DMSO_13_S18_R1_001_bam_peak_1950	33	.	3.9072	7.88582	3.30665	79	146
chr18	17508448	17508594	18_1C10_FLAG_DMSO_13_S18_R1_001_bam_peak_1952	33	.	3.9072	7.88582	3.30665	30	146
chr18	17517333	17517479	18_1C10_FLAG_DMSO_13_S18_R1_001_bam_peak_1953	33	.	3.9072	7.88582	3.30665	46	146
chr18	17615533	17615679	18_1C10_FLAG_DMSO_13_S18_R1_001_bam_peak_1958	33	.	3.9072	7.88582	3.30665	84	146
chr18	18036334	18036480	18_1C10_FLAG_DMSO_13_S18_R1_001_bam_peak_1966	33	.	3.9072	7.88582	3.30665	71	146
chr18	18246824	18246970	18_1C10_FLAG_DMSO_13_S18_R1_001_bam_peak_1972	33	.	3.9072	7.88582	3.30665	15	146
chr18	18365881	18366027	18_1C10_FLAG_DMSO_13_S18_R1_001_bam_peak_1974	33	.	3.9072	7.88582	3.30665	39	146
chr18	18583475	18583621	18_1C10_FLAG_DMSO_13_S18_R1_001_bam_peak_1978	33	.	3.9072	7.88582	3.30665	113	146
chr18	18618759	18618905	18_1C10_FLAG_DMSO_13_S18_R1_001_bam_peak_1980	33	.	3.9072	7.88582	3.30665	42	146
chr18	18674585	18674731	18_1C10_FLAG_DMSO_13_S18_R1_001_bam_peak_1982	33	.	3.9072	7.88582	3.30665	45	146
chr18	18746392	18746538	18_1C10_FLAG_DMSO_13_S18_R1_001_bam_peak_1984	33	.	3.9072	7.88582	3.30665	24	146
chr18	19054265	19054411	18_1C10_FLAG_DMSO_13_S18_R1_001_bam_peak_1995	33	.	3.9072	7.88582	3.30665	57	146
chr18	19122856	19123002	18_1C10_FLAG_DMSO_13_S18_R1_001_bam_peak_1998	33	.	3.90419	7.82929	3.30665	56	146
chr18	19178269	19178415	18_1C10_FLAG_DMSO_13_S18_R1_001_bam_peak_1999	33	.	3.9072	7.88582	3.30665	15	146
chr18	19194634	19194780	18_1C10_FLAG_DMSO_13_S18_R1_001_bam_peak_2001	33	.	3.9072	7.88582	3.30665	35	146
chr18	19243266	19243412	18_1C10_FLAG_DMSO_13_S18_R1_001_bam_peak_2004	33	.	3.9072	7.88582	3.30665	82	146
chr18	19368813	19368959	18_1C10_FLAG_DMSO_13_S18_R1_001_bam_peak_2008	33	.	3.9072	7.88582	3.30665	75	146
chr18	19444442	19444588	18_1C10_FLAG_DMSO_13_S18_R1_001_bam_peak_2009	33	.	3.9072	7.88582	3.30665	81	146
chr18	19446726	19446872	18_1C10_FLAG_DMSO_13_S18_R1_001_bam_peak_2011	33	.	3.9072	7.88582	3.30665	64	146
chr18	19577626	19577772	18_1C10_FLAG_DMSO_13_S18_R1_001_bam_peak_2018	33	.	3.9072	7.88582	3.30665	66	146
chr18	19610591	19610737	18_1C10_FLAG_DMSO_13_S18_R1_001_bam_peak_2020	33	.	3.9072	7.88582	3.30665	20	146
chr18	19634010	19634156	18_1C10_FLAG_DMSO_13_S18_R1_001_bam_peak_2021	33	.	3.9072	7.88582	3.30665	83	146
chr18	19683044	19683190	18_1C10_FLAG_DMSO_13_S18_R1_001_bam_peak_2022	33	.	3.9072	7.88582	3.30665	61	146
chr18	19772732	19772878	18_1C10_FLAG_DMSO_13_S18_R1_001_bam_peak_2025	33	.	3.9072	7.88582	3.30665	108	146
chr18	20078965	20079111	18_1C10_FLAG_DMSO_13_S18_R1_001_bam_peak_2038	33	.	3.9072	7.88582	3.30665	66	146
chr18	20250769	20250915	18_1C10_FLAG_DMSO_13_S18_R1_001_bam_peak_2043	33	.	3.9072	7.88582	3.30665	30	146
chr18	20313414	20313560	18_1C10_FLAG_DMSO_13_S18_R1_001_bam_peak_2044	33	.	3.9072	7.88582	3.30665	78	146
chr18	20361531	20361677	18_1C10_FLAG_DMSO_13_S18_R1_001_bam_peak_2046	33	.	3.9072	7.88582	3.30665	65	146
chr18	20551049	20551195	18_1C10_FLAG_DMSO_13_S18_R1_001_bam_peak_2051	33	.	3.9072	7.88582	3.30665	31	146
chr18	22256599	22256745	18_1C10_FLAG_DMSO_13_S18_R1_001_bam_peak_2054	33	.	3.9072	7.88582	3.30665	78	146
chr18	25694834	25694980	18_1C10_FLAG_DMSO_13_S18_R1_001_bam_peak_2058	33	.	3.9072	7.88582	3.30665	45	146
chr18	32814496	32814642	18_1C10_FLAG_DMSO_13_S18_R1_001_bam_peak_2063	33	.	3.9072	7.88582	3.30665	87	146
chr18	34509263	34509409	18_1C10_FLAG_DMSO_13_S18_R1_001_bam_peak_2064	33	.	3.9072	7.88582	3.30665	50	146
chr18	35754244	35754390	18_1C10_FLAG_DMSO_13_S18_R1_001_bam_peak_2066	33	.	3.9072	7.88582	3.30665	74	146
chr18	36893355	36893501	18_1C10_FLAG_DMSO_13_S18_R1_001_bam_peak_2068	33	.	3.9072	7.88582	3.30665	65	146
chr18	37436783	37436929	18_1C10_FLAG_DMSO_13_S18_R1_001_bam_peak_2069	33	.	3.9072	7.88582	3.30665	101	146
chr18	43243739	43243885	18_1C10_FLAG_DMSO_13_S18_R1_001_bam_peak_2075	33	.	3.9072	7.88582	3.30665	38	146
chr18	44204224	44204370	18_1C10_FLAG_DMSO_13_S18_R1_001_bam_peak_2076	33	.	3.9072	7.88582	3.30665	45	146
chr18	44960360	44960506	18_1C10_FLAG_DMSO_13_S18_R1_001_bam_peak_2079	33	.	3.9072	7.88582	3.30665	99	146
chr18	47974956	47975102	18_1C10_FLAG_DMSO_13_S18_R1_001_bam_peak_2085	33	.	3.9072	7.88582	3.30665	43	146
chr18	50345633	50345779	18_1C10_FLAG_DMSO_13_S18_R1_001_bam_peak_2091	33	.	3.89571	7.67891	3.30665	85	146
chr18	52625811	52625957	18_1C10_FLAG_DMSO_13_S18_R1_001_bam_peak_2093	33	.	3.9072	7.88582	3.30665	82	146
chr18	53378290	53378436	18_1C10_FLAG_DMSO_13_S18_R1_001_bam_peak_2095	33	.	3.9072	7.88582	3.30665	74	146
chr18	57688777	57688923	18_1C10_FLAG_DMSO_13_S18_R1_001_bam_peak_2101	33	.	3.9072	7.88582	3.30665	103	146
chr18	58413907	58414053	18_1C10_FLAG_DMSO_13_S18_R1_001_bam_peak_2102	33	.	3.9072	7.88582	3.30665	69	146
chr18	58952286	58952432	18_1C10_FLAG_DMSO_13_S18_R1_001_bam_peak_2103	33	.	3.9072	7.88582	3.30665	102	146
chr18	68742172	68742318	18_1C10_FLAG_DMSO_13_S18_R1_001_bam_peak_2111	33	.	3.9072	7.88582	3.30665	95	146
chr18	77758322	77758468	18_1C10_FLAG_DMSO_13_S18_R1_001_bam_peak_2119	33	.	3.9072	7.88582	3.30665	88	146
chr18	78891531	78891677	18_1C10_FLAG_DMSO_13_S18_R1_001_bam_peak_2121	33	.	3.9072	7.88582	3.30665	50	146
chr18	79062779	79062925	18_1C10_FLAG_DMSO_13_S18_R1_001_bam_peak_2122	33	.	3.9072	7.88582	3.30665	102	146
chr18	80206737	80206883	18_1C10_FLAG_DMSO_13_S18_R1_001_bam_peak_2124	33	.	3.9072	7.88582	3.30665	127	146
chr19	81045	81191	18_1C10_FLAG_DMSO_13_S18_R1_001_bam_peak_2126	33	.	3.9072	7.88582	3.30665	86	146
chr19	5497097	5497243	18_1C10_FLAG_DMSO_13_S18_R1_001_bam_peak_2135	33	.	3.9072	7.88582	3.30665	75	146
chr19	7228402	7228548	18_1C10_FLAG_DMSO_13_S18_R1_001_bam_peak_2138	33	.	3.9072	7.88582	3.30665	80	146
chr19	7775551	7775697	18_1C10_FLAG_DMSO_13_S18_R1_001_bam_peak_2140	33	.	3.8991	7.7375	3.30665	33	146
chr19	8746816	8746962	18_1C10_FLAG_DMSO_13_S18_R1_001_bam_peak_2142	33	.	3.9072	7.88582	3.30665	46	146
chr19	10644371	10644517	18_1C10_FLAG_DMSO_13_S18_R1_001_bam_peak_2145	33	.	3.9072	7.88582	3.30665	30	146
chr19	23105594	23105740	18_1C10_FLAG_DMSO_13_S18_R1_001_bam_peak_2156	33	.	3.9072	7.88582	3.30665	71	146
chr19	23248764	23248910	18_1C10_FLAG_DMSO_13_S18_R1_001_bam_peak_2157	33	.	3.9072	7.88582	3.30665	79	146
chr19	24696474	24696620	18_1C10_FLAG_DMSO_13_S18_R1_001_bam_peak_2159	33	.	3.9072	7.88582	3.30665	21	146
chr19	25784083	25784229	18_1C10_FLAG_DMSO_13_S18_R1_001_bam_peak_2207	33	.	3.88558	7.51427	3.30665	72	146
chr19	31800996	31801142	18_1C10_FLAG_DMSO_13_S18_R1_001_bam_peak_2299	33	.	3.9072	7.88582	3.30665	113	146
chr19	36234680	36234826	18_1C10_FLAG_DMSO_13_S18_R1_001_bam_peak_2309	33	.	3.9072	7.88582	3.30665	64	146
chr19	36538322	36538468	18_1C10_FLAG_DMSO_13_S18_R1_001_bam_peak_2311	33	.	3.9072	7.88582	3.30665	36	146
chr19	41835434	41835580	18_1C10_FLAG_DMSO_13_S18_R1_001_bam_peak_2319	33	.	3.9072	7.88582	3.30665	59	146
chr19	41853339	41853485	18_1C10_FLAG_DMSO_13_S18_R1_001_bam_peak_2320	33	.	3.9072	7.88582	3.30665	107	146
chr19	51198786	51198932	18_1C10_FLAG_DMSO_13_S18_R1_001_bam_peak_2332	33	.	3.9072	7.88582	3.30665	94	146
chr19	51976122	51976268	18_1C10_FLAG_DMSO_13_S18_R1_001_bam_peak_2334	33	.	3.9072	7.88582	3.30665	83	146
chr19	52965839	52965985	18_1C10_FLAG_DMSO_13_S18_R1_001_bam_peak_2337	33	.	3.88895	7.56742	3.30665	36	146
chr19	56246017	56246163	18_1C10_FLAG_DMSO_13_S18_R1_001_bam_peak_2339	33	.	3.9072	7.88582	3.30665	73	146
chr2	1111831	1111977	18_1C10_FLAG_DMSO_13_S18_R1_001_bam_peak_2341	33	.	3.9072	7.88582	3.30665	29	146
chr2	3550373	3550519	18_1C10_FLAG_DMSO_13_S18_R1_001_bam_peak_2345	33	.	3.9072	7.88582	3.30665	95	146
chr2	5453065	5453211	18_1C10_FLAG_DMSO_13_S18_R1_001_bam_peak_2347	33	.	3.9072	7.88582	3.30665	107	146
chr2	13227519	13227665	18_1C10_FLAG_DMSO_13_S18_R1_001_bam_peak_2353	33	.	3.9072	7.88582	3.30665	67	146
chr2	15793658	15793804	18_1C10_FLAG_DMSO_13_S18_R1_001_bam_peak_2356	33	.	3.9072	7.88582	3.30665	40	146
chr2	18797427	18797573	18_1C10_FLAG_DMSO_13_S18_R1_001_bam_peak_2358	33	.	3.9072	7.88582	3.30665	125	146
chr2	31889255	31889401	18_1C10_FLAG_DMSO_13_S18_R1_001_bam_peak_2370	33	.	3.9072	7.88582	3.30665	79	146
chr2	37245746	37245892	18_1C10_FLAG_DMSO_13_S18_R1_001_bam_peak_2376	33	.	3.9072	7.88582	3.30665	68	146
chr2	39267925	39268071	18_1C10_FLAG_DMSO_13_S18_R1_001_bam_peak_2378	33	.	3.9072	7.88582	3.30665	87	146
chr2	39894197	39894343	18_1C10_FLAG_DMSO_13_S18_R1_001_bam_peak_2379	33	.	3.9072	7.88582	3.30665	90	146
chr2	42598862	42599008	18_1C10_FLAG_DMSO_13_S18_R1_001_bam_peak_2381	33	.	3.9072	7.88582	3.30665	65	146
chr2	43710823	43710969	18_1C10_FLAG_DMSO_13_S18_R1_001_bam_peak_2383	33	.	3.9072	7.88582	3.30665	99	146
chr2	46277483	46277629	18_1C10_FLAG_DMSO_13_S18_R1_001_bam_peak_2384	33	.	3.9072	7.88582	3.30665	24	146
chr2	46987702	46987848	18_1C10_FLAG_DMSO_13_S18_R1_001_bam_peak_2385	33	.	3.9072	7.88582	3.30665	86	146
chr2	52420155	52420301	18_1C10_FLAG_DMSO_13_S18_R1_001_bam_peak_2392	33	.	3.9072	7.88582	3.30665	62	146
chr2	52929914	52930060	18_1C10_FLAG_DMSO_13_S18_R1_001_bam_peak_2393	33	.	3.9072	7.88582	3.30665	63	146
chr2	54275590	54275736	18_1C10_FLAG_DMSO_13_S18_R1_001_bam_peak_2394	33	.	3.9072	7.88582	3.30665	77	146
chr2	58593759	58593905	18_1C10_FLAG_DMSO_13_S18_R1_001_bam_peak_2399	33	.	3.9072	7.88582	3.30665	24	146
chr2	59913657	59913803	18_1C10_FLAG_DMSO_13_S18_R1_001_bam_peak_2400	33	.	3.9072	7.88582	3.30665	84	146
chr2	61046491	61046637	18_1C10_FLAG_DMSO_13_S18_R1_001_bam_peak_2401	33	.	3.9072	7.88582	3.30665	95	146
chr2	63969334	63969480	18_1C10_FLAG_DMSO_13_S18_R1_001_bam_peak_2404	33	.	3.9072	7.88582	3.30665	112	146
chr2	68760197	68760343	18_1C10_FLAG_DMSO_13_S18_R1_001_bam_peak_2413	33	.	3.9072	7.88582	3.30665	87	146
chr2	70028290	70028436	18_1C10_FLAG_DMSO_13_S18_R1_001_bam_peak_2414	33	.	3.9072	7.88582	3.30665	40	146
chr2	71199041	71199187	18_1C10_FLAG_DMSO_13_S18_R1_001_bam_peak_2416	33	.	3.89571	7.67891	3.30665	30	146
chr2	71591424	71591570	18_1C10_FLAG_DMSO_13_S18_R1_001_bam_peak_2417	33	.	3.9072	7.88582	3.30665	77	146
chr2	72819770	72819916	18_1C10_FLAG_DMSO_13_S18_R1_001_bam_peak_2419	33	.	3.9072	7.88582	3.30665	46	146
chr2	75068179	75068325	18_1C10_FLAG_DMSO_13_S18_R1_001_bam_peak_2421	33	.	3.9072	7.88582	3.30665	57	146
chr2	78397048	78397194	18_1C10_FLAG_DMSO_13_S18_R1_001_bam_peak_2423	33	.	3.9072	7.88582	3.30665	71	146
chr2	82041398	82041544	18_1C10_FLAG_DMSO_13_S18_R1_001_bam_peak_2425	33	.	3.9072	7.88582	3.30665	86	146
chr2	82253864	82254010	18_1C10_FLAG_DMSO_13_S18_R1_001_bam_peak_2426	33	.	3.9072	7.88582	3.30665	69	146
chr2	85655940	85656086	18_1C10_FLAG_DMSO_13_S18_R1_001_bam_peak_2428	33	.	3.9072	7.88582	3.30665	78	146
chr2	87270862	87271008	18_1C10_FLAG_DMSO_13_S18_R1_001_bam_peak_2429	33	.	3.9072	7.88582	3.30665	97	146
chr2	89540456	89540602	18_1C10_FLAG_DMSO_13_S18_R1_001_bam_peak_2433	33	.	3.9072	7.88582	3.30665	92	146
chr2	91550016	91550162	18_1C10_FLAG_DMSO_13_S18_R1_001_bam_peak_2437	33	.	3.9072	7.88582	3.30665	58	146
chr2	91817916	91818062	18_1C10_FLAG_DMSO_13_S18_R1_001_bam_peak_2439	33	.	3.9072	7.88582	3.30665	10	146
chr2	93049178	93049324	18_1C10_FLAG_DMSO_13_S18_R1_001_bam_peak_2450	33	.	3.89571	7.67891	3.30665	61	146
chr2	93386718	93386864	18_1C10_FLAG_DMSO_13_S18_R1_001_bam_peak_2454	33	.	3.89571	7.67891	3.30665	36	146
chr2	94938737	94938883	18_1C10_FLAG_DMSO_13_S18_R1_001_bam_peak_2464	33	.	3.9072	7.88582	3.30665	60	146
chr2	103077163	103077309	18_1C10_FLAG_DMSO_13_S18_R1_001_bam_peak_2470	33	.	3.9072	7.88582	3.30665	37	146
chr2	104605971	104606117	18_1C10_FLAG_DMSO_13_S18_R1_001_bam_peak_2471	33	.	3.9072	7.88582	3.30665	68	146
chr2	106143532	106143678	18_1C10_FLAG_DMSO_13_S18_R1_001_bam_peak_2473	33	.	3.9072	7.88582	3.30665	31	146
chr2	107058166	107058312	18_1C10_FLAG_DMSO_13_S18_R1_001_bam_peak_2475	33	.	3.9072	7.88582	3.30665	4	146
chr2	107328679	107328825	18_1C10_FLAG_DMSO_13_S18_R1_001_bam_peak_2476	33	.	3.9072	7.88582	3.30665	116	146
chr2	108613782	108613928	18_1C10_FLAG_DMSO_13_S18_R1_001_bam_peak_2478	33	.	3.9072	7.88582	3.30665	87	146
chr2	112007733	112007879	18_1C10_FLAG_DMSO_13_S18_R1_001_bam_peak_2485	33	.	3.9072	7.88582	3.30665	8	146
chr2	112402398	112402544	18_1C10_FLAG_DMSO_13_S18_R1_001_bam_peak_2486	33	.	3.89571	7.67891	3.30665	90	146
chr2	112856880	112857026	18_1C10_FLAG_DMSO_13_S18_R1_001_bam_peak_2487	33	.	3.9072	7.88582	3.30665	80	146
chr2	113554154	113554300	18_1C10_FLAG_DMSO_13_S18_R1_001_bam_peak_2489	33	.	3.89571	7.67891	3.30665	45	146
chr2	124493832	124493978	18_1C10_FLAG_DMSO_13_S18_R1_001_bam_peak_2499	33	.	3.9072	7.88582	3.30665	52	146
chr2	124941352	124941498	18_1C10_FLAG_DMSO_13_S18_R1_001_bam_peak_2500	33	.	3.9072	7.88582	3.30665	63	146
chr2	126166899	126167045	18_1C10_FLAG_DMSO_13_S18_R1_001_bam_peak_2503	33	.	3.9072	7.88582	3.30665	51	146
chr2	126221874	126222020	18_1C10_FLAG_DMSO_13_S18_R1_001_bam_peak_2504	33	.	3.9072	7.88582	3.30665	78	146
chr2	126389461	126389607	18_1C10_FLAG_DMSO_13_S18_R1_001_bam_peak_2505	33	.	3.9072	7.88582	3.30665	112	146
chr2	126674056	126674202	18_1C10_FLAG_DMSO_13_S18_R1_001_bam_peak_2506	33	.	3.9072	7.88582	3.30665	62	146
chr2	128054106	128054252	18_1C10_FLAG_DMSO_13_S18_R1_001_bam_peak_2507	33	.	3.9072	7.88582	3.30665	67	146
chr2	132566491	132566637	18_1C10_FLAG_DMSO_13_S18_R1_001_bam_peak_2512	33	.	3.9072	7.88582	3.30665	4	146
chr2	138168744	138168890	18_1C10_FLAG_DMSO_13_S18_R1_001_bam_peak_2515	33	.	3.9072	7.88582	3.30665	62	146
chr2	139341937	139342083	18_1C10_FLAG_DMSO_13_S18_R1_001_bam_peak_2517	33	.	3.9072	7.88582	3.30665	44	146
chr2	139529926	139530072	18_1C10_FLAG_DMSO_13_S18_R1_001_bam_peak_2518	33	.	3.9072	7.88582	3.30665	94	146
chr2	141518640	141518786	18_1C10_FLAG_DMSO_13_S18_R1_001_bam_peak_2521	33	.	3.9072	7.88582	3.30665	135	146
chr2	144562157	144562303	18_1C10_FLAG_DMSO_13_S18_R1_001_bam_peak_2523	33	.	3.9072	7.88582	3.30665	36	146
chr2	149572285	149572431	18_1C10_FLAG_DMSO_13_S18_R1_001_bam_peak_2530	33	.	3.9072	7.88582	3.30665	50	146
chr2	149879650	149879796	18_1C10_FLAG_DMSO_13_S18_R1_001_bam_peak_2531	33	.	3.9072	7.88582	3.30665	38	146
chr2	151704264	151704410	18_1C10_FLAG_DMSO_13_S18_R1_001_bam_peak_2533	33	.	3.9072	7.88582	3.30665	23	146
chr2	152535479	152535625	18_1C10_FLAG_DMSO_13_S18_R1_001_bam_peak_2535	33	.	3.9072	7.88582	3.30665	81	146
chr2	154329609	154329755	18_1C10_FLAG_DMSO_13_S18_R1_001_bam_peak_2537	33	.	3.9072	7.88582	3.30665	77	146
chr2	159142687	159142833	18_1C10_FLAG_DMSO_13_S18_R1_001_bam_peak_2539	33	.	3.9072	7.88582	3.30665	59	146
chr2	161536774	161536920	18_1C10_FLAG_DMSO_13_S18_R1_001_bam_peak_2541	33	.	3.9072	7.88582	3.30665	71	146
chr2	167208457	167208603	18_1C10_FLAG_DMSO_13_S18_R1_001_bam_peak_2543	33	.	3.9072	7.88582	3.30665	27	146
chr2	167710875	167711021	18_1C10_FLAG_DMSO_13_S18_R1_001_bam_peak_2544	33	.	3.9072	7.88582	3.30665	120	146
chr2	177527696	177527842	18_1C10_FLAG_DMSO_13_S18_R1_001_bam_peak_2550	33	.	3.9072	7.88582	3.30665	84	146
chr2	185489337	185489483	18_1C10_FLAG_DMSO_13_S18_R1_001_bam_peak_2554	33	.	3.9072	7.88582	3.30665	123	146
chr2	189568154	189568300	18_1C10_FLAG_DMSO_13_S18_R1_001_bam_peak_2557	33	.	3.9072	7.88582	3.30665	87	146
chr2	190447731	190447877	18_1C10_FLAG_DMSO_13_S18_R1_001_bam_peak_2560	33	.	3.9072	7.88582	3.30665	36	146
chr2	198717836	198717982	18_1C10_FLAG_DMSO_13_S18_R1_001_bam_peak_2568	33	.	3.9072	7.88582	3.30665	37	146
chr2	198878528	198878674	18_1C10_FLAG_DMSO_13_S18_R1_001_bam_peak_2569	33	.	3.9072	7.88582	3.30665	41	146
chr2	199991024	199991170	18_1C10_FLAG_DMSO_13_S18_R1_001_bam_peak_2570	33	.	3.9072	7.88582	3.30665	103	146
chr2	201898823	201898969	18_1C10_FLAG_DMSO_13_S18_R1_001_bam_peak_2573	33	.	3.9072	7.88582	3.30665	79	146
chr2	202074456	202074602	18_1C10_FLAG_DMSO_13_S18_R1_001_bam_peak_2574	33	.	3.9072	7.88582	3.30665	56	146
chr2	202826605	202826751	18_1C10_FLAG_DMSO_13_S18_R1_001_bam_peak_2575	33	.	3.9072	7.88582	3.30665	53	146
chr2	203106654	203106800	18_1C10_FLAG_DMSO_13_S18_R1_001_bam_peak_2577	33	.	3.9059	7.86102	3.30665	49	146
chr2	203937084	203937230	18_1C10_FLAG_DMSO_13_S18_R1_001_bam_peak_2578	33	.	3.9072	7.88582	3.30665	72	146
chr2	211974069	211974215	18_1C10_FLAG_DMSO_13_S18_R1_001_bam_peak_2585	33	.	3.9072	7.88582	3.30665	91	146
chr2	216208998	216209144	18_1C10_FLAG_DMSO_13_S18_R1_001_bam_peak_2588	33	.	3.9072	7.88582	3.30665	19	146
chr2	216282122	216282268	18_1C10_FLAG_DMSO_13_S18_R1_001_bam_peak_2589	33	.	3.9072	7.88582	3.30665	73	146
chr2	216527079	216527225	18_1C10_FLAG_DMSO_13_S18_R1_001_bam_peak_2590	33	.	3.9072	7.88582	3.30665	56	146
chr2	219675876	219676022	18_1C10_FLAG_DMSO_13_S18_R1_001_bam_peak_2594	33	.	3.9072	7.88582	3.30665	78	146
chr2	219921792	219921938	18_1C10_FLAG_DMSO_13_S18_R1_001_bam_peak_2595	33	.	3.9072	7.88582	3.30665	95	146
chr2	221977454	221977600	18_1C10_FLAG_DMSO_13_S18_R1_001_bam_peak_2598	33	.	3.9072	7.88582	3.30665	43	146
chr2	222230713	222230859	18_1C10_FLAG_DMSO_13_S18_R1_001_bam_peak_2600	33	.	3.9072	7.88582	3.30665	93	146
chr2	224699777	224699923	18_1C10_FLAG_DMSO_13_S18_R1_001_bam_peak_2602	33	.	3.9072	7.88582	3.30665	88	146
chr2	226246454	226246600	18_1C10_FLAG_DMSO_13_S18_R1_001_bam_peak_2603	33	.	3.9072	7.88582	3.30665	103	146
chr2	228894354	228894500	18_1C10_FLAG_DMSO_13_S18_R1_001_bam_peak_2605	33	.	3.9072	7.88582	3.30665	60	146
chr2	233150312	233150458	18_1C10_FLAG_DMSO_13_S18_R1_001_bam_peak_2610	33	.	3.9072	7.88582	3.30665	35	146
chr2	238773587	238773733	18_1C10_FLAG_DMSO_13_S18_R1_001_bam_peak_2617	33	.	3.9072	7.88582	3.30665	14	146
chr2	242159367	242159513	18_1C10_FLAG_DMSO_13_S18_R1_001_bam_peak_2621	33	.	3.9072	7.88582	3.30665	61	146
chr20	3448366	3448512	18_1C10_FLAG_DMSO_13_S18_R1_001_bam_peak_2627	33	.	3.9072	7.88582	3.30665	77	146
chr20	7116987	7117133	18_1C10_FLAG_DMSO_13_S18_R1_001_bam_peak_2631	33	.	3.9072	7.88582	3.30665	32	146
chr20	8959663	8959809	18_1C10_FLAG_DMSO_13_S18_R1_001_bam_peak_2632	33	.	3.9072	7.88582	3.30665	70	146
chr20	13580252	13580398	18_1C10_FLAG_DMSO_13_S18_R1_001_bam_peak_2637	33	.	3.9072	7.88582	3.30665	59	146
chr20	14288051	14288197	18_1C10_FLAG_DMSO_13_S18_R1_001_bam_peak_2638	33	.	3.9072	7.88582	3.30665	128	146
chr20	16982753	16982899	18_1C10_FLAG_DMSO_13_S18_R1_001_bam_peak_2640	33	.	3.9072	7.88582	3.30665	114	146
chr20	16988299	16988445	18_1C10_FLAG_DMSO_13_S18_R1_001_bam_peak_2641	33	.	3.9072	7.88582	3.30665	27	146
chr20	19377566	19377712	18_1C10_FLAG_DMSO_13_S18_R1_001_bam_peak_2646	33	.	3.9072	7.88582	3.30665	82	146
chr20	24655158	24655304	18_1C10_FLAG_DMSO_13_S18_R1_001_bam_peak_2650	33	.	3.9072	7.88582	3.30665	58	146
chr20	27656310	27656456	18_1C10_FLAG_DMSO_13_S18_R1_001_bam_peak_2724	33	.	4.6475	7.70688	3.30665	26	146
chr20	27974466	27974612	18_1C10_FLAG_DMSO_13_S18_R1_001_bam_peak_2752	33	.	4.6283	7.58437	3.30665	91	146
chr20	32215311	32215457	18_1C10_FLAG_DMSO_13_S18_R1_001_bam_peak_2797	33	.	3.9072	7.88582	3.30665	40	146
chr20	37327562	37327708	18_1C10_FLAG_DMSO_13_S18_R1_001_bam_peak_2801	33	.	3.8991	7.7375	3.30665	71	146
chr20	45073719	45073865	18_1C10_FLAG_DMSO_13_S18_R1_001_bam_peak_2806	33	.	3.9072	7.88582	3.30665	39	146
chr20	46181702	46181848	18_1C10_FLAG_DMSO_13_S18_R1_001_bam_peak_2808	33	.	3.9072	7.88582	3.30665	98	146
chr20	48074144	48074290	18_1C10_FLAG_DMSO_13_S18_R1_001_bam_peak_2810	33	.	3.9072	7.88582	3.30665	40	146
chr20	56809772	56809918	18_1C10_FLAG_DMSO_13_S18_R1_001_bam_peak_2820	33	.	3.9072	7.88582	3.30665	82	146
chr20	58641055	58641201	18_1C10_FLAG_DMSO_13_S18_R1_001_bam_peak_2822	33	.	3.89571	7.67891	3.30665	81	146
chr20	61478055	61478201	18_1C10_FLAG_DMSO_13_S18_R1_001_bam_peak_2824	33	.	3.9072	7.88582	3.30665	70	146
chr20	62044775	62044921	18_1C10_FLAG_DMSO_13_S18_R1_001_bam_peak_2825	33	.	3.9072	7.88582	3.30665	73	146
chr21	6346081	6346227	18_1C10_FLAG_DMSO_13_S18_R1_001_bam_peak_2829	33	.	3.89233	7.62226	3.30665	52	146
chr21	7996669	7996815	18_1C10_FLAG_DMSO_13_S18_R1_001_bam_peak_2832	33	.	3.9072	7.88582	3.30665	63	146
chr21	8436267	8436413	18_1C10_FLAG_DMSO_13_S18_R1_001_bam_peak_2874	33	.	3.26358	7.80031	3.30665	53	146
chr21	10080169	10080315	18_1C10_FLAG_DMSO_13_S18_R1_001_bam_peak_2900	33	.	3.9072	7.88582	3.30665	95	146
chr21	12017544	12017690	18_1C10_FLAG_DMSO_13_S18_R1_001_bam_peak_2913	33	.	3.9072	7.88582	3.30665	86	146
chr21	12221441	12221587	18_1C10_FLAG_DMSO_13_S18_R1_001_bam_peak_2916	33	.	3.9072	7.88582	3.30665	58	146
chr21	12359883	12360029	18_1C10_FLAG_DMSO_13_S18_R1_001_bam_peak_2923	33	.	3.9072	7.88582	3.30665	11	146
chr21	12661411	12661557	18_1C10_FLAG_DMSO_13_S18_R1_001_bam_peak_2927	33	.	3.9072	7.88582	3.30665	74	146
chr21	12670753	12670899	18_1C10_FLAG_DMSO_13_S18_R1_001_bam_peak_2928	33	.	3.9072	7.88582	3.30665	115	146
chr21	14495545	14495691	18_1C10_FLAG_DMSO_13_S18_R1_001_bam_peak_2937	33	.	3.9072	7.88582	3.30665	5	146
chr21	14889481	14889627	18_1C10_FLAG_DMSO_13_S18_R1_001_bam_peak_2938	33	.	3.9072	7.88582	3.30665	37	146
chr21	17389193	17389339	18_1C10_FLAG_DMSO_13_S18_R1_001_bam_peak_2939	33	.	3.9072	7.88582	3.30665	59	146
chr21	18586255	18586401	18_1C10_FLAG_DMSO_13_S18_R1_001_bam_peak_2940	33	.	3.9072	7.88582	3.30665	67	146
chr21	19202418	19202564	18_1C10_FLAG_DMSO_13_S18_R1_001_bam_peak_2941	33	.	3.9072	7.88582	3.30665	55	146
chr21	21838257	21838403	18_1C10_FLAG_DMSO_13_S18_R1_001_bam_peak_2942	33	.	3.9072	7.88582	3.30665	34	146
chr21	35357605	35357751	18_1C10_FLAG_DMSO_13_S18_R1_001_bam_peak_2952	33	.	3.9072	7.88582	3.30665	88	146
chr21	42704530	42704676	18_1C10_FLAG_DMSO_13_S18_R1_001_bam_peak_2964	33	.	3.9072	7.88582	3.30665	64	146
chr22	11018987	11019133	18_1C10_FLAG_DMSO_13_S18_R1_001_bam_peak_2975	33	.	3.89571	7.67891	3.30665	81	146
chr22	13807894	13808040	18_1C10_FLAG_DMSO_13_S18_R1_001_bam_peak_3004	33	.	3.89571	7.67891	3.30665	68	146
chr22	14043140	14043286	18_1C10_FLAG_DMSO_13_S18_R1_001_bam_peak_3009	33	.	3.9059	7.86102	3.30665	68	146
chr22	14563390	14563536	18_1C10_FLAG_DMSO_13_S18_R1_001_bam_peak_3018	33	.	3.9072	7.88582	3.30665	40	146
chr22	14690559	14690705	18_1C10_FLAG_DMSO_13_S18_R1_001_bam_peak_3020	33	.	3.9072	7.88582	3.30665	115	146
chr22	14736389	14736535	18_1C10_FLAG_DMSO_13_S18_R1_001_bam_peak_3022	33	.	3.9072	7.88582	3.30665	73	146
chr22	14766756	14766902	18_1C10_FLAG_DMSO_13_S18_R1_001_bam_peak_3023	33	.	3.9072	7.88582	3.30665	12	146
chr22	14778202	14778348	18_1C10_FLAG_DMSO_13_S18_R1_001_bam_peak_3024	33	.	3.9072	7.88582	3.30665	102	146
chr22	14872003	14872149	18_1C10_FLAG_DMSO_13_S18_R1_001_bam_peak_3025	33	.	3.9072	7.88582	3.30665	68	146
chr22	18177034	18177180	18_1C10_FLAG_DMSO_13_S18_R1_001_bam_peak_3031	33	.	3.9072	7.88582	3.30665	42	146
chr22	18377921	18378067	18_1C10_FLAG_DMSO_13_S18_R1_001_bam_peak_3032	33	.	3.9072	7.88582	3.30665	65	146
chr22	18980153	18980299	18_1C10_FLAG_DMSO_13_S18_R1_001_bam_peak_3036	33	.	3.9072	7.88582	3.30665	37	146
chr22	20346964	20347110	18_1C10_FLAG_DMSO_13_S18_R1_001_bam_peak_3037	33	.	3.9072	7.88582	3.30665	51	146
chr22	21193006	21193152	18_1C10_FLAG_DMSO_13_S18_R1_001_bam_peak_3041	33	.	3.9008	7.76755	3.30665	104	146
chr22	22270678	22270824	18_1C10_FLAG_DMSO_13_S18_R1_001_bam_peak_3043	33	.	3.9072	7.88582	3.30665	30	146
chr22	23477981	23478127	18_1C10_FLAG_DMSO_13_S18_R1_001_bam_peak_3046	33	.	3.9072	7.88582	3.30665	61	146
chr22	27124438	27124584	18_1C10_FLAG_DMSO_13_S18_R1_001_bam_peak_3047	33	.	3.9072	7.88582	3.30665	143	146
chr22	29764890	29765036	18_1C10_FLAG_DMSO_13_S18_R1_001_bam_peak_3051	33	.	3.9008	7.76755	3.30665	79	146
chr22	33138080	33138226	18_1C10_FLAG_DMSO_13_S18_R1_001_bam_peak_3054	33	.	3.9072	7.88582	3.30665	7	146
chr22	33264462	33264608	18_1C10_FLAG_DMSO_13_S18_R1_001_bam_peak_3055	33	.	3.9072	7.88582	3.30665	92	146
chr22	36745709	36745855	18_1C10_FLAG_DMSO_13_S18_R1_001_bam_peak_3057	33	.	3.9072	7.88582	3.30665	78	146
chr22	37063309	37063455	18_1C10_FLAG_DMSO_13_S18_R1_001_bam_peak_3060	33	.	3.9072	7.88582	3.30665	60	146
chr22	38264413	38264559	18_1C10_FLAG_DMSO_13_S18_R1_001_bam_peak_3063	33	.	3.9072	7.88582	3.30665	25	146
chr22	38962708	38962854	18_1C10_FLAG_DMSO_13_S18_R1_001_bam_peak_3064	33	.	3.9072	7.88582	3.30665	97	146
chr22	44264257	44264403	18_1C10_FLAG_DMSO_13_S18_R1_001_bam_peak_3071	33	.	3.8991	7.7375	3.30665	15	146
chr22	48167268	48167414	18_1C10_FLAG_DMSO_13_S18_R1_001_bam_peak_3076	33	.	3.9072	7.88582	3.30665	104	146
chr3	6105896	6106042	18_1C10_FLAG_DMSO_13_S18_R1_001_bam_peak_3085	33	.	3.9072	7.88582	3.30665	45	146
chr3	6345911	6346057	18_1C10_FLAG_DMSO_13_S18_R1_001_bam_peak_3086	33	.	3.9072	7.88582	3.30665	40	146
chr3	8886889	8887035	18_1C10_FLAG_DMSO_13_S18_R1_001_bam_peak_3089	33	.	3.9072	7.88582	3.30665	17	146
chr3	17812437	17812583	18_1C10_FLAG_DMSO_13_S18_R1_001_bam_peak_3095	33	.	3.9072	7.88582	3.30665	20	146
chr3	25347045	25347191	18_1C10_FLAG_DMSO_13_S18_R1_001_bam_peak_3101	33	.	3.9072	7.88582	3.30665	93	146
chr3	27169814	27169960	18_1C10_FLAG_DMSO_13_S18_R1_001_bam_peak_3104	33	.	3.9072	7.88582	3.30665	43	146
chr3	35254959	35255105	18_1C10_FLAG_DMSO_13_S18_R1_001_bam_peak_3110	33	.	3.9072	7.88582	3.30665	31	146
chr3	40893450	40893596	18_1C10_FLAG_DMSO_13_S18_R1_001_bam_peak_3113	33	.	3.9072	7.88582	3.30665	64	146
chr3	41830731	41830877	18_1C10_FLAG_DMSO_13_S18_R1_001_bam_peak_3115	33	.	3.9072	7.88582	3.30665	83	146
chr3	42641073	42641219	18_1C10_FLAG_DMSO_13_S18_R1_001_bam_peak_3116	33	.	3.9072	7.88582	3.30665	70	146
chr3	42673619	42673765	18_1C10_FLAG_DMSO_13_S18_R1_001_bam_peak_3117	33	.	3.9072	7.88582	3.30665	72	146
chr3	43865497	43865643	18_1C10_FLAG_DMSO_13_S18_R1_001_bam_peak_3119	33	.	3.9072	7.88582	3.30665	48	146
chr3	45166404	45166550	18_1C10_FLAG_DMSO_13_S18_R1_001_bam_peak_3120	33	.	3.9072	7.88582	3.30665	54	146
chr3	45714107	45714253	18_1C10_FLAG_DMSO_13_S18_R1_001_bam_peak_3121	33	.	3.9072	7.88582	3.30665	18	146
chr3	50886288	50886434	18_1C10_FLAG_DMSO_13_S18_R1_001_bam_peak_3127	33	.	3.9072	7.88582	3.30665	46	146
chr3	51412484	51412630	18_1C10_FLAG_DMSO_13_S18_R1_001_bam_peak_3128	33	.	3.9072	7.88582	3.30665	81	146
chr3	51864344	51864490	18_1C10_FLAG_DMSO_13_S18_R1_001_bam_peak_3129	33	.	3.9072	7.88582	3.30665	130	146
chr3	52430226	52430372	18_1C10_FLAG_DMSO_13_S18_R1_001_bam_peak_3130	33	.	3.9072	7.88582	3.30665	50	146
chr3	53515962	53516108	18_1C10_FLAG_DMSO_13_S18_R1_001_bam_peak_3131	33	.	3.9072	7.88582	3.30665	49	146
chr3	62783901	62784047	18_1C10_FLAG_DMSO_13_S18_R1_001_bam_peak_3138	33	.	3.9072	7.88582	3.30665	96	146
chr3	62977777	62977923	18_1C10_FLAG_DMSO_13_S18_R1_001_bam_peak_3139	33	.	3.9072	7.88582	3.30665	101	146
chr3	68394731	68394877	18_1C10_FLAG_DMSO_13_S18_R1_001_bam_peak_3144	33	.	3.9072	7.88582	3.30665	68	146
chr3	69477096	69477242	18_1C10_FLAG_DMSO_13_S18_R1_001_bam_peak_3146	33	.	3.89571	7.67891	3.30665	104	146
chr3	69479052	69479198	18_1C10_FLAG_DMSO_13_S18_R1_001_bam_peak_3147	33	.	3.9072	7.88582	3.30665	85	146
chr3	70003054	70003200	18_1C10_FLAG_DMSO_13_S18_R1_001_bam_peak_3148	33	.	3.9072	7.88582	3.30665	58	146
chr3	73024393	73024539	18_1C10_FLAG_DMSO_13_S18_R1_001_bam_peak_3151	33	.	3.9072	7.88582	3.30665	37	146
chr3	75712122	75712268	18_1C10_FLAG_DMSO_13_S18_R1_001_bam_peak_3152	33	.	3.9072	7.88582	3.30665	49	146
chr3	76423705	76423851	18_1C10_FLAG_DMSO_13_S18_R1_001_bam_peak_3154	33	.	3.9072	7.88582	3.30665	97	146
chr3	77446781	77446927	18_1C10_FLAG_DMSO_13_S18_R1_001_bam_peak_3156	33	.	3.9072	7.88582	3.30665	67	146
chr3	79596761	79596907	18_1C10_FLAG_DMSO_13_S18_R1_001_bam_peak_3161	33	.	3.9072	7.88582	3.30665	105	146
chr3	84815946	84816092	18_1C10_FLAG_DMSO_13_S18_R1_001_bam_peak_3167	33	.	3.9072	7.88582	3.30665	74	146
chr3	87820234	87820380	18_1C10_FLAG_DMSO_13_S18_R1_001_bam_peak_3171	33	.	3.9072	7.88582	3.30665	86	146
chr3	89494439	89494585	18_1C10_FLAG_DMSO_13_S18_R1_001_bam_peak_3175	33	.	3.9072	7.88582	3.30665	133	146
chr3	90801051	90801197	18_1C10_FLAG_DMSO_13_S18_R1_001_bam_peak_3176	33	.	3.9072	7.88582	3.30665	48	146
chr3	91040862	91041008	18_1C10_FLAG_DMSO_13_S18_R1_001_bam_peak_3181	33	.	3.9072	7.88582	3.30665	102	146
chr3	91445032	91445178	18_1C10_FLAG_DMSO_13_S18_R1_001_bam_peak_3184	33	.	3.9072	7.88582	3.30665	22	146
chr3	91594081	91594227	18_1C10_FLAG_DMSO_13_S18_R1_001_bam_peak_3188	33	.	3.9072	7.88582	3.30665	114	146
chr3	91637439	91637585	18_1C10_FLAG_DMSO_13_S18_R1_001_bam_peak_3190	33	.	3.9072	7.88582	3.30665	66	146
chr3	91707879	91708025	18_1C10_FLAG_DMSO_13_S18_R1_001_bam_peak_3192	33	.	3.9072	7.88582	3.30665	22	146
chr3	92073496	92073642	18_1C10_FLAG_DMSO_13_S18_R1_001_bam_peak_3210	33	.	3.9072	7.88582	3.30665	101	146
chr3	92156429	92156575	18_1C10_FLAG_DMSO_13_S18_R1_001_bam_peak_3212	33	.	3.9072	7.88582	3.30665	107	146
chr3	92188066	92188212	18_1C10_FLAG_DMSO_13_S18_R1_001_bam_peak_3215	33	.	3.89571	7.67891	3.30665	97	146
chr3	92202663	92202809	18_1C10_FLAG_DMSO_13_S18_R1_001_bam_peak_3217	33	.	3.9072	7.88582	3.30665	53	146
chr3	92380571	92380717	18_1C10_FLAG_DMSO_13_S18_R1_001_bam_peak_3222	33	.	3.9072	7.88582	3.30665	78	146
chr3	92499436	92499582	18_1C10_FLAG_DMSO_13_S18_R1_001_bam_peak_3230	33	.	3.9072	7.88582	3.30665	54	146
chr3	92541821	92541967	18_1C10_FLAG_DMSO_13_S18_R1_001_bam_peak_3231	33	.	3.9072	7.88582	3.30665	116	146
chr3	92553469	92553615	18_1C10_FLAG_DMSO_13_S18_R1_001_bam_peak_3232	33	.	3.9072	7.88582	3.30665	47	146
chr3	92572664	92572810	18_1C10_FLAG_DMSO_13_S18_R1_001_bam_peak_3234	33	.	3.9072	7.88582	3.30665	35	146
chr3	92670330	92670476	18_1C10_FLAG_DMSO_13_S18_R1_001_bam_peak_3240	33	.	3.9072	7.88582	3.30665	76	146
chr3	92710294	92710440	18_1C10_FLAG_DMSO_13_S18_R1_001_bam_peak_3244	33	.	3.89571	7.67891	3.30665	57	146
chr3	92795635	92795781	18_1C10_FLAG_DMSO_13_S18_R1_001_bam_peak_3248	33	.	3.9072	7.88582	3.30665	81	146
chr3	92881430	92881576	18_1C10_FLAG_DMSO_13_S18_R1_001_bam_peak_3251	33	.	3.89571	7.67891	3.30665	69	146
chr3	93354746	93354892	18_1C10_FLAG_DMSO_13_S18_R1_001_bam_peak_3271	33	.	3.9072	7.88582	3.30665	59	146
chr3	93428111	93428257	18_1C10_FLAG_DMSO_13_S18_R1_001_bam_peak_3273	33	.	3.9072	7.88582	3.30665	90	146
chr3	93437273	93437419	18_1C10_FLAG_DMSO_13_S18_R1_001_bam_peak_3274	33	.	3.89571	7.67891	3.30665	35	146
chr3	93456059	93456205	18_1C10_FLAG_DMSO_13_S18_R1_001_bam_peak_3275	33	.	3.9072	7.88582	3.30665	65	146
chr3	93461547	93461693	18_1C10_FLAG_DMSO_13_S18_R1_001_bam_peak_3276	33	.	3.9072	7.88582	3.30665	57	146
chr3	93521194	93521340	18_1C10_FLAG_DMSO_13_S18_R1_001_bam_peak_3280	33	.	3.9072	7.88582	3.30665	48	146
chr3	98808400	98808546	18_1C10_FLAG_DMSO_13_S18_R1_001_bam_peak_3293	33	.	3.9072	7.88582	3.30665	69	146
chr3	115621622	115621768	18_1C10_FLAG_DMSO_13_S18_R1_001_bam_peak_3305	33	.	3.9072	7.88582	3.30665	49	146
chr3	116636614	116636760	18_1C10_FLAG_DMSO_13_S18_R1_001_bam_peak_3306	33	.	3.9072	7.88582	3.30665	80	146
chr3	126149342	126149488	18_1C10_FLAG_DMSO_13_S18_R1_001_bam_peak_3315	33	.	3.9072	7.88582	3.30665	66	146
chr3	128566492	128566638	18_1C10_FLAG_DMSO_13_S18_R1_001_bam_peak_3316	33	.	3.9072	7.88582	3.30665	34	146
chr3	130072870	130073016	18_1C10_FLAG_DMSO_13_S18_R1_001_bam_peak_3317	33	.	3.9072	7.88582	3.30665	90	146
chr3	134752868	134753014	18_1C10_FLAG_DMSO_13_S18_R1_001_bam_peak_3320	33	.	3.9072	7.88582	3.30665	123	146
chr3	135736234	135736380	18_1C10_FLAG_DMSO_13_S18_R1_001_bam_peak_3321	33	.	3.9072	7.88582	3.30665	96	146
chr3	136871260	136871406	18_1C10_FLAG_DMSO_13_S18_R1_001_bam_peak_3322	33	.	3.9059	7.86102	3.30665	15	146
chr3	138641506	138641652	18_1C10_FLAG_DMSO_13_S18_R1_001_bam_peak_3323	33	.	3.9072	7.88582	3.30665	116	146
chr3	139697644	139697790	18_1C10_FLAG_DMSO_13_S18_R1_001_bam_peak_3326	33	.	3.9072	7.88582	3.30665	53	146
chr3	140196329	140196475	18_1C10_FLAG_DMSO_13_S18_R1_001_bam_peak_3327	33	.	3.9072	7.88582	3.30665	51	146
chr3	141201797	141201943	18_1C10_FLAG_DMSO_13_S18_R1_001_bam_peak_3328	33	.	3.9072	7.88582	3.30665	63	146
chr3	145967109	145967255	18_1C10_FLAG_DMSO_13_S18_R1_001_bam_peak_3333	33	.	3.9072	7.88582	3.30665	93	146
chr3	147129662	147129808	18_1C10_FLAG_DMSO_13_S18_R1_001_bam_peak_3334	33	.	3.9072	7.88582	3.30665	6	146
chr3	147652002	147652148	18_1C10_FLAG_DMSO_13_S18_R1_001_bam_peak_3335	33	.	3.9072	7.88582	3.30665	47	146
chr3	149271586	149271732	18_1C10_FLAG_DMSO_13_S18_R1_001_bam_peak_3338	33	.	3.9072	7.88582	3.30665	94	146
chr3	154715761	154715907	18_1C10_FLAG_DMSO_13_S18_R1_001_bam_peak_3341	33	.	3.9072	7.88582	3.30665	58	146
chr3	157862126	157862272	18_1C10_FLAG_DMSO_13_S18_R1_001_bam_peak_3344	33	.	3.9072	7.88582	3.30665	21	146
chr3	161516613	161516759	18_1C10_FLAG_DMSO_13_S18_R1_001_bam_peak_3346	33	.	3.9072	7.88582	3.30665	105	146
chr3	163237928	163238074	18_1C10_FLAG_DMSO_13_S18_R1_001_bam_peak_3347	33	.	3.9072	7.88582	3.30665	1	146
chr3	165056103	165056249	18_1C10_FLAG_DMSO_13_S18_R1_001_bam_peak_3351	33	.	3.9072	7.88582	3.30665	26	146
chr3	166585844	166585990	18_1C10_FLAG_DMSO_13_S18_R1_001_bam_peak_3352	33	.	3.9072	7.88582	3.30665	51	146
chr3	170408945	170409091	18_1C10_FLAG_DMSO_13_S18_R1_001_bam_peak_3356	33	.	3.89571	7.67891	3.30665	66	146
chr3	174887823	174887969	18_1C10_FLAG_DMSO_13_S18_R1_001_bam_peak_3360	33	.	3.9072	7.88582	3.30665	14	146
chr3	175778536	175778682	18_1C10_FLAG_DMSO_13_S18_R1_001_bam_peak_3361	33	.	3.9072	7.88582	3.30665	138	146
chr3	181033087	181033233	18_1C10_FLAG_DMSO_13_S18_R1_001_bam_peak_3365	33	.	3.9072	7.88582	3.30665	63	146
chr3	182460780	182460926	18_1C10_FLAG_DMSO_13_S18_R1_001_bam_peak_3366	33	.	3.9072	7.88582	3.30665	47	146
chr3	192327677	192327823	18_1C10_FLAG_DMSO_13_S18_R1_001_bam_peak_3371	33	.	3.9072	7.88582	3.30665	67	146
chr3	192562909	192563055	18_1C10_FLAG_DMSO_13_S18_R1_001_bam_peak_3372	33	.	3.9072	7.88582	3.30665	17	146
chr3	194728382	194728528	18_1C10_FLAG_DMSO_13_S18_R1_001_bam_peak_3374	33	.	3.9072	7.88582	3.30665	32	146
chr3	196470130	196470276	18_1C10_FLAG_DMSO_13_S18_R1_001_bam_peak_3379	33	.	3.9072	7.88582	3.30665	34	146
chr4	4060913	4061059	18_1C10_FLAG_DMSO_13_S18_R1_001_bam_peak_3383	33	.	3.9072	7.88582	3.30665	93	146
chr4	4719421	4719567	18_1C10_FLAG_DMSO_13_S18_R1_001_bam_peak_3385	33	.	3.9072	7.88582	3.30665	70	146
chr4	7267315	7267461	18_1C10_FLAG_DMSO_13_S18_R1_001_bam_peak_3388	33	.	3.9072	7.88582	3.30665	79	146
chr4	7573705	7573851	18_1C10_FLAG_DMSO_13_S18_R1_001_bam_peak_3389	33	.	3.9072	7.88582	3.30665	107	146
chr4	9232275	9232421	18_1C10_FLAG_DMSO_13_S18_R1_001_bam_peak_3393	33	.	3.9072	7.88582	3.30665	107	146
chr4	9260759	9260905	18_1C10_FLAG_DMSO_13_S18_R1_001_bam_peak_3395	33	.	3.9072	7.88582	3.30665	70	146
chr4	9346725	9346871	18_1C10_FLAG_DMSO_13_S18_R1_001_bam_peak_3400	33	.	3.9072	7.88582	3.30665	86	146
chr4	9360960	9361106	18_1C10_FLAG_DMSO_13_S18_R1_001_bam_peak_3403	33	.	3.9072	7.88582	3.30665	92	146
chr4	13995941	13996087	18_1C10_FLAG_DMSO_13_S18_R1_001_bam_peak_3409	33	.	3.9072	7.88582	3.30665	63	146
chr4	15866665	15866811	18_1C10_FLAG_DMSO_13_S18_R1_001_bam_peak_3413	33	.	3.9072	7.88582	3.30665	11	146
chr4	23131397	23131543	18_1C10_FLAG_DMSO_13_S18_R1_001_bam_peak_3416	33	.	3.9072	7.88582	3.30665	59	146
chr4	24928156	24928302	18_1C10_FLAG_DMSO_13_S18_R1_001_bam_peak_3418	33	.	3.9072	7.88582	3.30665	7	146
chr4	29265406	29265552	18_1C10_FLAG_DMSO_13_S18_R1_001_bam_peak_3421	33	.	3.9072	7.88582	3.30665	51	146
chr4	37272188	37272334	18_1C10_FLAG_DMSO_13_S18_R1_001_bam_peak_3423	33	.	3.9072	7.88582	3.30665	3	146
chr4	46718910	46719056	18_1C10_FLAG_DMSO_13_S18_R1_001_bam_peak_3433	33	.	3.9072	7.88582	3.30665	125	146
chr4	47450699	47450845	18_1C10_FLAG_DMSO_13_S18_R1_001_bam_peak_3434	33	.	3.9072	7.88582	3.30665	116	146
chr4	47547854	47548000	18_1C10_FLAG_DMSO_13_S18_R1_001_bam_peak_3435	33	.	3.9072	7.88582	3.30665	74	146
chr4	49119237	49119383	18_1C10_FLAG_DMSO_13_S18_R1_001_bam_peak_3446	33	.	4.83899	7.52064	3.30665	101	146
chr4	49907929	49908075	18_1C10_FLAG_DMSO_13_S18_R1_001_bam_peak_3481	33	.	3.88558	7.51427	3.30665	55	146
chr4	50210341	50210487	18_1C10_FLAG_DMSO_13_S18_R1_001_bam_peak_3491	33	.	3.8991	7.7375	3.30665	67	146
chr4	51033939	51034085	18_1C10_FLAG_DMSO_13_S18_R1_001_bam_peak_3537	33	.	3.8991	7.7375	3.30665	56	146
chr4	51676874	51677020	18_1C10_FLAG_DMSO_13_S18_R1_001_bam_peak_3562	33	.	3.89233	7.62226	3.30665	90	146
chr4	51737752	51737898	18_1C10_FLAG_DMSO_13_S18_R1_001_bam_peak_3566	33	.	3.88558	7.51427	3.30665	53	146
chr4	63100507	63100653	18_1C10_FLAG_DMSO_13_S18_R1_001_bam_peak_3577	33	.	3.89571	7.67891	3.30665	105	146
chr4	63928352	63928498	18_1C10_FLAG_DMSO_13_S18_R1_001_bam_peak_3578	33	.	3.9072	7.88582	3.30665	21	146
chr4	64572794	64572940	18_1C10_FLAG_DMSO_13_S18_R1_001_bam_peak_3580	33	.	3.9072	7.88582	3.30665	66	146
chr4	81181191	81181337	18_1C10_FLAG_DMSO_13_S18_R1_001_bam_peak_3586	33	.	3.9072	7.88582	3.30665	70	146
chr4	86928655	86928801	18_1C10_FLAG_DMSO_13_S18_R1_001_bam_peak_3588	33	.	3.9072	7.88582	3.30665	33	146
chr4	95265917	95266063	18_1C10_FLAG_DMSO_13_S18_R1_001_bam_peak_3593	33	.	3.9072	7.88582	3.30665	30	146
chr4	95641950	95642096	18_1C10_FLAG_DMSO_13_S18_R1_001_bam_peak_3594	33	.	3.9072	7.88582	3.30665	57	146
chr4	101508867	101509013	18_1C10_FLAG_DMSO_13_S18_R1_001_bam_peak_3598	33	.	3.9072	7.88582	3.30665	2	146
chr4	103527292	103527438	18_1C10_FLAG_DMSO_13_S18_R1_001_bam_peak_3600	33	.	3.9072	7.88582	3.30665	40	146
chr4	106228307	106228453	18_1C10_FLAG_DMSO_13_S18_R1_001_bam_peak_3601	33	.	3.9072	7.88582	3.30665	8	146
chr4	106576711	106576857	18_1C10_FLAG_DMSO_13_S18_R1_001_bam_peak_3603	33	.	3.9072	7.88582	3.30665	59	146
chr4	110269600	110269746	18_1C10_FLAG_DMSO_13_S18_R1_001_bam_peak_3608	33	.	3.89571	7.67891	3.30665	95	146
chr4	110694836	110694982	18_1C10_FLAG_DMSO_13_S18_R1_001_bam_peak_3609	33	.	3.9072	7.88582	3.30665	75	146
chr4	112042659	112042805	18_1C10_FLAG_DMSO_13_S18_R1_001_bam_peak_3611	33	.	3.9072	7.88582	3.30665	52	146
chr4	114240043	114240189	18_1C10_FLAG_DMSO_13_S18_R1_001_bam_peak_3615	33	.	3.9072	7.88582	3.30665	85	146
chr4	122289829	122289975	18_1C10_FLAG_DMSO_13_S18_R1_001_bam_peak_3622	33	.	3.9072	7.88582	3.30665	90	146
chr4	127405357	127405503	18_1C10_FLAG_DMSO_13_S18_R1_001_bam_peak_3627	33	.	3.9072	7.88582	3.30665	92	146
chr4	131043092	131043238	18_1C10_FLAG_DMSO_13_S18_R1_001_bam_peak_3632	33	.	3.9072	7.88582	3.30665	68	146
chr4	131936531	131936677	18_1C10_FLAG_DMSO_13_S18_R1_001_bam_peak_3633	33	.	3.9072	7.88582	3.30665	78	146
chr4	138915158	138915304	18_1C10_FLAG_DMSO_13_S18_R1_001_bam_peak_3640	33	.	3.9072	7.88582	3.30665	68	146
chr4	143894325	143894471	18_1C10_FLAG_DMSO_13_S18_R1_001_bam_peak_3645	33	.	3.9072	7.88582	3.30665	52	146
chr4	144148991	144149137	18_1C10_FLAG_DMSO_13_S18_R1_001_bam_peak_3646	33	.	3.9072	7.88582	3.30665	26	146
chr4	149402346	149402492	18_1C10_FLAG_DMSO_13_S18_R1_001_bam_peak_3649	33	.	3.9072	7.88582	3.30665	74	146
chr4	152821332	152821478	18_1C10_FLAG_DMSO_13_S18_R1_001_bam_peak_3652	33	.	3.9072	7.88582	3.30665	70	146
chr4	153081479	153081625	18_1C10_FLAG_DMSO_13_S18_R1_001_bam_peak_3654	33	.	3.9072	7.88582	3.30665	74	146
chr4	155816528	155816674	18_1C10_FLAG_DMSO_13_S18_R1_001_bam_peak_3656	33	.	3.9072	7.88582	3.30665	79	146
chr4	160364953	160365099	18_1C10_FLAG_DMSO_13_S18_R1_001_bam_peak_3660	33	.	3.9072	7.88582	3.30665	78	146
chr4	167390908	167391054	18_1C10_FLAG_DMSO_13_S18_R1_001_bam_peak_3663	33	.	3.9072	7.88582	3.30665	52	146
chr4	168660947	168661093	18_1C10_FLAG_DMSO_13_S18_R1_001_bam_peak_3664	33	.	3.9072	7.88582	3.30665	64	146
chr4	170889529	170889675	18_1C10_FLAG_DMSO_13_S18_R1_001_bam_peak_3666	33	.	3.9072	7.88582	3.30665	25	146
chr4	171356811	171356957	18_1C10_FLAG_DMSO_13_S18_R1_001_bam_peak_3667	33	.	3.9072	7.88582	3.30665	77	146
chr4	172248960	172249106	18_1C10_FLAG_DMSO_13_S18_R1_001_bam_peak_3668	33	.	3.9072	7.88582	3.30665	55	146
chr4	183303372	183303518	18_1C10_FLAG_DMSO_13_S18_R1_001_bam_peak_3675	33	.	3.9072	7.88582	3.30665	121	146
chr4	187973419	187973565	18_1C10_FLAG_DMSO_13_S18_R1_001_bam_peak_3680	33	.	3.9072	7.88582	3.30665	95	146
chr4	188606195	188606341	18_1C10_FLAG_DMSO_13_S18_R1_001_bam_peak_3681	33	.	3.9072	7.88582	3.30665	69	146
chr4	189581434	189581580	18_1C10_FLAG_DMSO_13_S18_R1_001_bam_peak_3684	33	.	3.9072	7.88582	3.30665	27	146
chr5	9598419	9598565	18_1C10_FLAG_DMSO_13_S18_R1_001_bam_peak_3689	33	.	3.9072	7.88582	3.30665	38	146
chr5	16944083	16944229	18_1C10_FLAG_DMSO_13_S18_R1_001_bam_peak_3695	33	.	3.9072	7.88582	3.30665	39	146
chr5	17002908	17003054	18_1C10_FLAG_DMSO_13_S18_R1_001_bam_peak_3696	33	.	3.9072	7.88582	3.30665	70	146
chr5	24789666	24789812	18_1C10_FLAG_DMSO_13_S18_R1_001_bam_peak_3701	33	.	3.9072	7.88582	3.30665	89	146
chr5	25181802	25181948	18_1C10_FLAG_DMSO_13_S18_R1_001_bam_peak_3703	33	.	3.9072	7.88582	3.30665	3	146
chr5	25803132	25803278	18_1C10_FLAG_DMSO_13_S18_R1_001_bam_peak_3705	33	.	3.9072	7.88582	3.30665	26	146
chr5	28175667	28175813	18_1C10_FLAG_DMSO_13_S18_R1_001_bam_peak_3707	33	.	3.9072	7.88582	3.30665	50	146
chr5	29835537	29835683	18_1C10_FLAG_DMSO_13_S18_R1_001_bam_peak_3709	33	.	3.9072	7.88582	3.30665	44	146
chr5	30990199	30990345	18_1C10_FLAG_DMSO_13_S18_R1_001_bam_peak_3710	33	.	3.9072	7.88582	3.30665	26	146
chr5	32232669	32232815	18_1C10_FLAG_DMSO_13_S18_R1_001_bam_peak_3711	33	.	3.89571	7.67891	3.30665	96	146
chr5	32474783	32474929	18_1C10_FLAG_DMSO_13_S18_R1_001_bam_peak_3712	33	.	3.9072	7.88582	3.30665	10	146
chr5	36187977	36188123	18_1C10_FLAG_DMSO_13_S18_R1_001_bam_peak_3715	33	.	3.9072	7.88582	3.30665	22	146
chr5	37275637	37275783	18_1C10_FLAG_DMSO_13_S18_R1_001_bam_peak_3716	33	.	3.9072	7.88582	3.30665	64	146
chr5	43340551	43340697	18_1C10_FLAG_DMSO_13_S18_R1_001_bam_peak_3722	33	.	3.9072	7.88582	3.30665	81	146
chr5	44647379	44647525	18_1C10_FLAG_DMSO_13_S18_R1_001_bam_peak_3726	33	.	3.9072	7.88582	3.30665	108	146
chr5	49839013	49839159	18_1C10_FLAG_DMSO_13_S18_R1_001_bam_peak_3892	33	.	3.9072	7.88582	3.30665	98	146
chr5	51769756	51769902	18_1C10_FLAG_DMSO_13_S18_R1_001_bam_peak_3899	33	.	3.9072	7.88582	3.30665	62	146
chr5	55448313	55448459	18_1C10_FLAG_DMSO_13_S18_R1_001_bam_peak_3901	33	.	3.9072	7.88582	3.30665	19	146
chr5	56050544	56050690	18_1C10_FLAG_DMSO_13_S18_R1_001_bam_peak_3902	33	.	3.9072	7.88582	3.30665	45	146
chr5	56230103	56230249	18_1C10_FLAG_DMSO_13_S18_R1_001_bam_peak_3903	33	.	3.9072	7.88582	3.30665	55	146
chr5	60637180	60637326	18_1C10_FLAG_DMSO_13_S18_R1_001_bam_peak_3907	33	.	3.9072	7.88582	3.30665	123	146
chr5	61022995	61023141	18_1C10_FLAG_DMSO_13_S18_R1_001_bam_peak_3909	33	.	3.9072	7.88582	3.30665	43	146
chr5	61812152	61812298	18_1C10_FLAG_DMSO_13_S18_R1_001_bam_peak_3910	33	.	3.9072	7.88582	3.30665	72	146
chr5	62677991	62678137	18_1C10_FLAG_DMSO_13_S18_R1_001_bam_peak_3911	33	.	3.9072	7.88582	3.30665	52	146
chr5	64477751	64477897	18_1C10_FLAG_DMSO_13_S18_R1_001_bam_peak_3912	33	.	3.9072	7.88582	3.30665	53	146
chr5	70368406	70368552	18_1C10_FLAG_DMSO_13_S18_R1_001_bam_peak_3923	33	.	3.9072	7.88582	3.30665	66	146
chr5	72324472	72324618	18_1C10_FLAG_DMSO_13_S18_R1_001_bam_peak_3936	33	.	3.9072	7.88582	3.30665	135	146
chr5	73428460	73428606	18_1C10_FLAG_DMSO_13_S18_R1_001_bam_peak_3938	33	.	3.9072	7.88582	3.30665	63	146
chr5	73737375	73737521	18_1C10_FLAG_DMSO_13_S18_R1_001_bam_peak_3939	33	.	3.9072	7.88582	3.30665	91	146
chr5	74941930	74942076	18_1C10_FLAG_DMSO_13_S18_R1_001_bam_peak_3942	33	.	3.89571	7.67891	3.30665	36	146
chr5	76567998	76568144	18_1C10_FLAG_DMSO_13_S18_R1_001_bam_peak_3945	33	.	3.9072	7.88582	3.30665	16	146
chr5	77158396	77158542	18_1C10_FLAG_DMSO_13_S18_R1_001_bam_peak_3946	33	.	3.9072	7.88582	3.30665	4	146
chr5	77980196	77980342	18_1C10_FLAG_DMSO_13_S18_R1_001_bam_peak_3948	33	.	3.9072	7.88582	3.30665	31	146
chr5	83705418	83705564	18_1C10_FLAG_DMSO_13_S18_R1_001_bam_peak_3954	33	.	3.9072	7.88582	3.30665	48	146
chr5	84197233	84197379	18_1C10_FLAG_DMSO_13_S18_R1_001_bam_peak_3955	33	.	3.9072	7.88582	3.30665	53	146
chr5	84351955	84352101	18_1C10_FLAG_DMSO_13_S18_R1_001_bam_peak_3956	33	.	3.9072	7.88582	3.30665	41	146
chr5	88010412	88010558	18_1C10_FLAG_DMSO_13_S18_R1_001_bam_peak_3959	33	.	3.9072	7.88582	3.30665	43	146
chr5	90146027	90146173	18_1C10_FLAG_DMSO_13_S18_R1_001_bam_peak_3961	33	.	3.9072	7.88582	3.30665	38	146
chr5	90443503	90443649	18_1C10_FLAG_DMSO_13_S18_R1_001_bam_peak_3962	33	.	3.9072	7.88582	3.30665	102	146
chr5	91243717	91243863	18_1C10_FLAG_DMSO_13_S18_R1_001_bam_peak_3963	33	.	3.9072	7.88582	3.30665	53	146
chr5	97724407	97724553	18_1C10_FLAG_DMSO_13_S18_R1_001_bam_peak_3969	33	.	3.9072	7.88582	3.30665	97	146
chr5	99708096	99708242	18_1C10_FLAG_DMSO_13_S18_R1_001_bam_peak_3970	33	.	3.9072	7.88582	3.30665	39	146
chr5	100863460	100863606	18_1C10_FLAG_DMSO_13_S18_R1_001_bam_peak_3977	33	.	3.9072	7.88582	3.30665	48	146
chr5	104360558	104360704	18_1C10_FLAG_DMSO_13_S18_R1_001_bam_peak_3980	33	.	3.9072	7.88582	3.30665	52	146
chr5	106475089	106475235	18_1C10_FLAG_DMSO_13_S18_R1_001_bam_peak_3984	33	.	3.9072	7.88582	3.30665	90	146
chr5	120491589	120491735	18_1C10_FLAG_DMSO_13_S18_R1_001_bam_peak_3992	33	.	3.9072	7.88582	3.30665	14	146
chr5	123321749	123321895	18_1C10_FLAG_DMSO_13_S18_R1_001_bam_peak_3993	33	.	3.9072	7.88582	3.30665	8	146
chr5	125131893	125132039	18_1C10_FLAG_DMSO_13_S18_R1_001_bam_peak_3994	33	.	3.9072	7.88582	3.30665	47	146
chr5	126946831	126946977	18_1C10_FLAG_DMSO_13_S18_R1_001_bam_peak_3995	33	.	3.9072	7.88582	3.30665	95	146
chr5	138654071	138654217	18_1C10_FLAG_DMSO_13_S18_R1_001_bam_peak_4005	33	.	3.9072	7.88582	3.30665	52	146
chr5	139016431	139016577	18_1C10_FLAG_DMSO_13_S18_R1_001_bam_peak_4006	33	.	3.9072	7.88582	3.30665	76	146
chr5	145615802	145615948	18_1C10_FLAG_DMSO_13_S18_R1_001_bam_peak_4015	33	.	3.9072	7.88582	3.30665	43	146
chr5	145890837	145890983	18_1C10_FLAG_DMSO_13_S18_R1_001_bam_peak_4016	33	.	3.9072	7.88582	3.30665	71	146
chr5	146865827	146865973	18_1C10_FLAG_DMSO_13_S18_R1_001_bam_peak_4017	33	.	3.9072	7.88582	3.30665	40	146
chr5	149169415	149169561	18_1C10_FLAG_DMSO_13_S18_R1_001_bam_peak_4019	33	.	3.9072	7.88582	3.30665	81	146
chr5	152891767	152891913	18_1C10_FLAG_DMSO_13_S18_R1_001_bam_peak_4020	33	.	3.9072	7.88582	3.30665	117	146
chr5	156695418	156695564	18_1C10_FLAG_DMSO_13_S18_R1_001_bam_peak_4022	33	.	3.9072	7.88582	3.30665	39	146
chr5	160268915	160269061	18_1C10_FLAG_DMSO_13_S18_R1_001_bam_peak_4024	33	.	3.9072	7.88582	3.30665	106	146
chr5	161454775	161454921	18_1C10_FLAG_DMSO_13_S18_R1_001_bam_peak_4026	33	.	3.9072	7.88582	3.30665	25	146
chr5	163231255	163231401	18_1C10_FLAG_DMSO_13_S18_R1_001_bam_peak_4028	33	.	3.9072	7.88582	3.30665	61	146
chr5	166763670	166763816	18_1C10_FLAG_DMSO_13_S18_R1_001_bam_peak_4030	33	.	3.9072	7.88582	3.30665	25	146
chr5	167664101	167664247	18_1C10_FLAG_DMSO_13_S18_R1_001_bam_peak_4032	33	.	3.9072	7.88582	3.30665	71	146
chr5	169367603	169367749	18_1C10_FLAG_DMSO_13_S18_R1_001_bam_peak_4033	33	.	3.9072	7.88582	3.30665	121	146
chr5	170915538	170915684	18_1C10_FLAG_DMSO_13_S18_R1_001_bam_peak_4035	33	.	3.9072	7.88582	3.30665	73	146
chr5	171870849	171870995	18_1C10_FLAG_DMSO_13_S18_R1_001_bam_peak_4038	33	.	3.9072	7.88582	3.30665	114	146
chr5	173722427	173722573	18_1C10_FLAG_DMSO_13_S18_R1_001_bam_peak_4042	33	.	3.9072	7.88582	3.30665	32	146
chr5	176402061	176402207	18_1C10_FLAG_DMSO_13_S18_R1_001_bam_peak_4047	33	.	3.9072	7.88582	3.30665	93	146
chr6	326389	326535	18_1C10_FLAG_DMSO_13_S18_R1_001_bam_peak_4049	33	.	3.9072	7.88582	3.30665	87	146
chr6	3818930	3819076	18_1C10_FLAG_DMSO_13_S18_R1_001_bam_peak_4056	33	.	3.9072	7.88582	3.30665	95	146
chr6	8753409	8753555	18_1C10_FLAG_DMSO_13_S18_R1_001_bam_peak_4062	33	.	3.9072	7.88582	3.30665	67	146
chr6	12241708	12241854	18_1C10_FLAG_DMSO_13_S18_R1_001_bam_peak_4065	33	.	3.9072	7.88582	3.30665	56	146
chr6	12326891	12327037	18_1C10_FLAG_DMSO_13_S18_R1_001_bam_peak_4066	33	.	3.9072	7.88582	3.30665	97	146
chr6	19521672	19521818	18_1C10_FLAG_DMSO_13_S18_R1_001_bam_peak_4071	33	.	3.9072	7.88582	3.30665	31	146
chr6	19776843	19776989	18_1C10_FLAG_DMSO_13_S18_R1_001_bam_peak_4072	33	.	3.9072	7.88582	3.30665	69	146
chr6	20196609	20196755	18_1C10_FLAG_DMSO_13_S18_R1_001_bam_peak_4073	33	.	3.9072	7.88582	3.30665	100	146
chr6	28407674	28407820	18_1C10_FLAG_DMSO_13_S18_R1_001_bam_peak_4079	33	.	3.9072	7.88582	3.30665	22	146
chr6	30051799	30051945	18_1C10_FLAG_DMSO_13_S18_R1_001_bam_peak_4083	33	.	3.9072	7.88582	3.30665	47	146
chr6	37387673	37387819	18_1C10_FLAG_DMSO_13_S18_R1_001_bam_peak_4097	33	.	3.9072	7.88582	3.30665	72	146
chr6	37667938	37668084	18_1C10_FLAG_DMSO_13_S18_R1_001_bam_peak_4098	33	.	3.9072	7.88582	3.30665	58	146
chr6	41964494	41964640	18_1C10_FLAG_DMSO_13_S18_R1_001_bam_peak_4104	33	.	3.90249	7.79815	3.30665	88	146
chr6	46428017	46428163	18_1C10_FLAG_DMSO_13_S18_R1_001_bam_peak_4109	33	.	3.9072	7.88582	3.30665	73	146
chr6	48729109	48729255	18_1C10_FLAG_DMSO_13_S18_R1_001_bam_peak_4110	33	.	3.9072	7.88582	3.30665	85	146
chr6	57504076	57504222	18_1C10_FLAG_DMSO_13_S18_R1_001_bam_peak_4113	33	.	3.9072	7.88582	3.30665	99	146
chr6	61672669	61672815	18_1C10_FLAG_DMSO_13_S18_R1_001_bam_peak_4220	33	.	3.9072	7.88582	3.30665	118	146
chr6	71356941	71357087	18_1C10_FLAG_DMSO_13_S18_R1_001_bam_peak_4225	33	.	3.9072	7.88582	3.30665	103	146
chr6	81433895	81434041	18_1C10_FLAG_DMSO_13_S18_R1_001_bam_peak_4235	33	.	3.9072	7.88582	3.30665	97	146
chr6	81840143	81840289	18_1C10_FLAG_DMSO_13_S18_R1_001_bam_peak_4236	33	.	3.9072	7.88582	3.30665	42	146
chr6	83334428	83334574	18_1C10_FLAG_DMSO_13_S18_R1_001_bam_peak_4238	33	.	3.9072	7.88582	3.30665	115	146
chr6	84070875	84071021	18_1C10_FLAG_DMSO_13_S18_R1_001_bam_peak_4239	33	.	3.9072	7.88582	3.30665	92	146
chr6	85491048	85491194	18_1C10_FLAG_DMSO_13_S18_R1_001_bam_peak_4240	33	.	3.9072	7.88582	3.30665	65	146
chr6	87382936	87383082	18_1C10_FLAG_DMSO_13_S18_R1_001_bam_peak_4241	33	.	3.9072	7.88582	3.30665	67	146
chr6	93635933	93636079	18_1C10_FLAG_DMSO_13_S18_R1_001_bam_peak_4246	33	.	3.9072	7.88582	3.30665	61	146
chr6	94449284	94449430	18_1C10_FLAG_DMSO_13_S18_R1_001_bam_peak_4247	33	.	3.9072	7.88582	3.30665	86	146
chr6	94525452	94525598	18_1C10_FLAG_DMSO_13_S18_R1_001_bam_peak_4248	33	.	3.9072	7.88582	3.30665	84	146
chr6	95266012	95266158	18_1C10_FLAG_DMSO_13_S18_R1_001_bam_peak_4249	33	.	3.9072	7.88582	3.30665	59	146
chr6	95279548	95279694	18_1C10_FLAG_DMSO_13_S18_R1_001_bam_peak_4250	33	.	3.9072	7.88582	3.30665	60	146
chr6	97813007	97813153	18_1C10_FLAG_DMSO_13_S18_R1_001_bam_peak_4253	33	.	3.9072	7.88582	3.30665	7	146
chr6	99944907	99945053	18_1C10_FLAG_DMSO_13_S18_R1_001_bam_peak_4255	33	.	3.9072	7.88582	3.30665	40	146
chr6	109701728	109701874	18_1C10_FLAG_DMSO_13_S18_R1_001_bam_peak_4262	33	.	3.9072	7.88582	3.30665	44	146
chr6	110158157	110158303	18_1C10_FLAG_DMSO_13_S18_R1_001_bam_peak_4263	33	.	3.9072	7.88582	3.30665	63	146
chr6	112004116	112004262	18_1C10_FLAG_DMSO_13_S18_R1_001_bam_peak_4264	33	.	3.9072	7.88582	3.30665	86	146
chr6	115123907	115124053	18_1C10_FLAG_DMSO_13_S18_R1_001_bam_peak_4267	33	.	3.9072	7.88582	3.30665	48	146
chr6	115272629	115272775	18_1C10_FLAG_DMSO_13_S18_R1_001_bam_peak_4268	33	.	3.9072	7.88582	3.30665	23	146
chr6	118430897	118431043	18_1C10_FLAG_DMSO_13_S18_R1_001_bam_peak_4270	33	.	3.9072	7.88582	3.30665	65	146
chr6	121014901	121015047	18_1C10_FLAG_DMSO_13_S18_R1_001_bam_peak_4272	33	.	3.9072	7.88582	3.30665	71	146
chr6	122300547	122300693	18_1C10_FLAG_DMSO_13_S18_R1_001_bam_peak_4274	33	.	3.9072	7.88582	3.30665	60	146
chr6	124342693	124342839	18_1C10_FLAG_DMSO_13_S18_R1_001_bam_peak_4278	33	.	3.9072	7.88582	3.30665	93	146
chr6	125291847	125291993	18_1C10_FLAG_DMSO_13_S18_R1_001_bam_peak_4279	33	.	3.9072	7.88582	3.30665	80	146
chr6	128816589	128816735	18_1C10_FLAG_DMSO_13_S18_R1_001_bam_peak_4282	33	.	3.9072	7.88582	3.30665	72	146
chr6	149497773	149497919	18_1C10_FLAG_DMSO_13_S18_R1_001_bam_peak_4299	33	.	3.9072	7.88582	3.30665	37	146
chr6	151000657	151000803	18_1C10_FLAG_DMSO_13_S18_R1_001_bam_peak_4302	33	.	3.9072	7.88582	3.30665	22	146
chr6	154172975	154173121	18_1C10_FLAG_DMSO_13_S18_R1_001_bam_peak_4305	33	.	3.9072	7.88582	3.30665	43	146
chr6	159548219	159548365	18_1C10_FLAG_DMSO_13_S18_R1_001_bam_peak_4309	33	.	3.9072	7.88582	3.30665	93	146
chr6	160635990	160636136	18_1C10_FLAG_DMSO_13_S18_R1_001_bam_peak_4315	33	.	3.9072	7.88582	3.30665	50	146
chr6	161717884	161718030	18_1C10_FLAG_DMSO_13_S18_R1_001_bam_peak_4318	33	.	3.9072	7.88582	3.30665	123	146
chr6	163365168	163365314	18_1C10_FLAG_DMSO_13_S18_R1_001_bam_peak_4319	33	.	3.9072	7.88582	3.30665	3	146
chr6	167229999	167230145	18_1C10_FLAG_DMSO_13_S18_R1_001_bam_peak_4324	33	.	3.9072	7.88582	3.30665	99	146
chr6	168233911	168234057	18_1C10_FLAG_DMSO_13_S18_R1_001_bam_peak_4326	33	.	3.9072	7.88582	3.30665	45	146
chr6	169586480	169586626	18_1C10_FLAG_DMSO_13_S18_R1_001_bam_peak_4329	33	.	3.9072	7.88582	3.30665	28	146
chr6	170496431	170496577	18_1C10_FLAG_DMSO_13_S18_R1_001_bam_peak_4333	33	.	3.9072	7.88582	3.30665	123	146
chr7	2986725	2986871	18_1C10_FLAG_DMSO_13_S18_R1_001_bam_peak_4338	33	.	3.9072	7.88582	3.30665	76	146
chr7	12680173	12680319	18_1C10_FLAG_DMSO_13_S18_R1_001_bam_peak_4345	33	.	3.9072	7.88582	3.30665	50	146
chr7	16144474	16144620	18_1C10_FLAG_DMSO_13_S18_R1_001_bam_peak_4346	33	.	3.9072	7.88582	3.30665	129	146
chr7	19327827	19327973	18_1C10_FLAG_DMSO_13_S18_R1_001_bam_peak_4348	33	.	3.9072	7.88582	3.30665	55	146
chr7	23406429	23406575	18_1C10_FLAG_DMSO_13_S18_R1_001_bam_peak_4353	33	.	3.9072	7.88582	3.30665	48	146
chr7	24113867	24114013	18_1C10_FLAG_DMSO_13_S18_R1_001_bam_peak_4354	33	.	3.9072	7.88582	3.30665	72	146
chr7	26787124	26787270	18_1C10_FLAG_DMSO_13_S18_R1_001_bam_peak_4358	33	.	3.9072	7.88582	3.30665	69	146
chr7	29490964	29491110	18_1C10_FLAG_DMSO_13_S18_R1_001_bam_peak_4360	33	.	3.9072	7.88582	3.30665	72	146
chr7	31023501	31023647	18_1C10_FLAG_DMSO_13_S18_R1_001_bam_peak_4364	33	.	3.9072	7.88582	3.30665	52	146
chr7	32118799	32118945	18_1C10_FLAG_DMSO_13_S18_R1_001_bam_peak_4365	33	.	3.9072	7.88582	3.30665	126	146
chr7	32638227	32638373	18_1C10_FLAG_DMSO_13_S18_R1_001_bam_peak_4366	33	.	3.9072	7.88582	3.30665	105	146
chr7	34972461	34972607	18_1C10_FLAG_DMSO_13_S18_R1_001_bam_peak_4368	33	.	3.9072	7.88582	3.30665	105	146
chr7	36642164	36642310	18_1C10_FLAG_DMSO_13_S18_R1_001_bam_peak_4370	33	.	3.9072	7.88582	3.30665	30	146
chr7	41074042	41074188	18_1C10_FLAG_DMSO_13_S18_R1_001_bam_peak_4372	33	.	3.9072	7.88582	3.30665	53	146
chr7	46918058	46918204	18_1C10_FLAG_DMSO_13_S18_R1_001_bam_peak_4376	33	.	3.9072	7.88582	3.30665	41	146
chr7	47943337	47943483	18_1C10_FLAG_DMSO_13_S18_R1_001_bam_peak_4378	33	.	3.9072	7.88582	3.30665	123	146
chr7	48724070	48724216	18_1C10_FLAG_DMSO_13_S18_R1_001_bam_peak_4379	33	.	3.9072	7.88582	3.30665	57	146
chr7	54060782	54060928	18_1C10_FLAG_DMSO_13_S18_R1_001_bam_peak_4387	33	.	3.9072	7.88582	3.30665	5	146
chr7	57059475	57059621	18_1C10_FLAG_DMSO_13_S18_R1_001_bam_peak_4390	33	.	3.9072	7.88582	3.30665	46	146
chr7	58373645	58373791	18_1C10_FLAG_DMSO_13_S18_R1_001_bam_peak_4395	33	.	3.9072	7.88582	3.30665	23	146
chr7	58380789	58380935	18_1C10_FLAG_DMSO_13_S18_R1_001_bam_peak_4396	33	.	3.9072	7.88582	3.30665	76	146
chr7	58458346	58458492	18_1C10_FLAG_DMSO_13_S18_R1_001_bam_peak_4397	33	.	3.9072	7.88582	3.30665	27	146
chr7	58520580	58520726	18_1C10_FLAG_DMSO_13_S18_R1_001_bam_peak_4399	33	.	3.9072	7.88582	3.30665	87	146
chr7	58522043	58522189	18_1C10_FLAG_DMSO_13_S18_R1_001_bam_peak_4400	33	.	3.9072	7.88582	3.30665	41	146
chr7	58607347	58607493	18_1C10_FLAG_DMSO_13_S18_R1_001_bam_peak_4401	33	.	3.9072	7.88582	3.30665	82	146
chr7	58999975	59000121	18_1C10_FLAG_DMSO_13_S18_R1_001_bam_peak_4412	33	.	3.9072	7.88582	3.30665	96	146
chr7	59052755	59052901	18_1C10_FLAG_DMSO_13_S18_R1_001_bam_peak_4414	33	.	3.9072	7.88582	3.30665	22	146
chr7	59084064	59084210	18_1C10_FLAG_DMSO_13_S18_R1_001_bam_peak_4416	33	.	3.9072	7.88582	3.30665	42	146
chr7	59223116	59223262	18_1C10_FLAG_DMSO_13_S18_R1_001_bam_peak_4420	33	.	3.9072	7.88582	3.30665	27	146
chr7	59302334	59302480	18_1C10_FLAG_DMSO_13_S18_R1_001_bam_peak_4422	33	.	3.9072	7.88582	3.30665	89	146
chr7	59601379	59601525	18_1C10_FLAG_DMSO_13_S18_R1_001_bam_peak_4431	33	.	3.89571	7.67891	3.30665	101	146
chr7	59646982	59647128	18_1C10_FLAG_DMSO_13_S18_R1_001_bam_peak_4432	33	.	3.89571	7.67891	3.30665	25	146
chr7	59766591	59766737	18_1C10_FLAG_DMSO_13_S18_R1_001_bam_peak_4434	33	.	3.9072	7.88582	3.30665	14	146
chr7	59904905	59905051	18_1C10_FLAG_DMSO_13_S18_R1_001_bam_peak_4438	33	.	3.9072	7.88582	3.30665	57	146
chr7	60001923	60002069	18_1C10_FLAG_DMSO_13_S18_R1_001_bam_peak_4441	33	.	3.9072	7.88582	3.30665	110	146
chr7	60049317	60049463	18_1C10_FLAG_DMSO_13_S18_R1_001_bam_peak_4442	33	.	3.9072	7.88582	3.30665	17	146
chr7	60332277	60332423	18_1C10_FLAG_DMSO_13_S18_R1_001_bam_peak_4450	33	.	3.9072	7.88582	3.30665	37	146
chr7	60351912	60352058	18_1C10_FLAG_DMSO_13_S18_R1_001_bam_peak_4451	33	.	3.9072	7.88582	3.30665	55	146
chr7	60609847	60609993	18_1C10_FLAG_DMSO_13_S18_R1_001_bam_peak_4455	33	.	3.9072	7.88582	3.30665	10	146
chr7	60770553	60770699	18_1C10_FLAG_DMSO_13_S18_R1_001_bam_peak_4459	33	.	3.9072	7.88582	3.30665	93	146
chr7	61657177	61657323	18_1C10_FLAG_DMSO_13_S18_R1_001_bam_peak_4463	33	.	3.9072	7.88582	3.30665	135	146
chr7	62973140	62973286	18_1C10_FLAG_DMSO_13_S18_R1_001_bam_peak_4464	33	.	3.9072	7.88582	3.30665	59	146
chr7	63018963	63019109	18_1C10_FLAG_DMSO_13_S18_R1_001_bam_peak_4465	33	.	3.9072	7.88582	3.30665	124	146
chr7	63231931	63232077	18_1C10_FLAG_DMSO_13_S18_R1_001_bam_peak_4466	33	.	3.9072	7.88582	3.30665	45	146
chr7	65531870	65532016	18_1C10_FLAG_DMSO_13_S18_R1_001_bam_peak_4470	33	.	3.9072	7.88582	3.30665	138	146
chr7	69655648	69655794	18_1C10_FLAG_DMSO_13_S18_R1_001_bam_peak_4475	33	.	3.9072	7.88582	3.30665	107	146
chr7	74401398	74401544	18_1C10_FLAG_DMSO_13_S18_R1_001_bam_peak_4479	33	.	3.89402	7.65035	3.30665	11	146
chr7	80997516	80997662	18_1C10_FLAG_DMSO_13_S18_R1_001_bam_peak_4483	33	.	3.9072	7.88582	3.30665	66	146
chr7	84061756	84061902	18_1C10_FLAG_DMSO_13_S18_R1_001_bam_peak_4488	33	.	3.9072	7.88582	3.30665	89	146
chr7	84121760	84121906	18_1C10_FLAG_DMSO_13_S18_R1_001_bam_peak_4489	33	.	3.9072	7.88582	3.30665	62	146
chr7	84242310	84242456	18_1C10_FLAG_DMSO_13_S18_R1_001_bam_peak_4490	33	.	3.9072	7.88582	3.30665	67	146
chr7	91022881	91023027	18_1C10_FLAG_DMSO_13_S18_R1_001_bam_peak_4495	33	.	3.9072	7.88582	3.30665	129	146
chr7	92045700	92045846	18_1C10_FLAG_DMSO_13_S18_R1_001_bam_peak_4498	33	.	3.9072	7.88582	3.30665	73	146
chr7	104512614	104512760	18_1C10_FLAG_DMSO_13_S18_R1_001_bam_peak_4518	33	.	3.9072	7.88582	3.30665	45	146
chr7	106257762	106257908	18_1C10_FLAG_DMSO_13_S18_R1_001_bam_peak_4519	33	.	3.9072	7.88582	3.30665	62	146
chr7	112598752	112598898	18_1C10_FLAG_DMSO_13_S18_R1_001_bam_peak_4523	33	.	3.9072	7.88582	3.30665	82	146
chr7	118083432	118083578	18_1C10_FLAG_DMSO_13_S18_R1_001_bam_peak_4526	33	.	3.9072	7.88582	3.30665	76	146
chr7	118480146	118480292	18_1C10_FLAG_DMSO_13_S18_R1_001_bam_peak_4527	33	.	3.9072	7.88582	3.30665	86	146
chr7	124628136	124628282	18_1C10_FLAG_DMSO_13_S18_R1_001_bam_peak_4532	33	.	3.9072	7.88582	3.30665	65	146
chr7	125179419	125179565	18_1C10_FLAG_DMSO_13_S18_R1_001_bam_peak_4533	33	.	3.9072	7.88582	3.30665	72	146
chr7	127888615	127888761	18_1C10_FLAG_DMSO_13_S18_R1_001_bam_peak_4536	33	.	3.9072	7.88582	3.30665	65	146
chr7	129307113	129307259	18_1C10_FLAG_DMSO_13_S18_R1_001_bam_peak_4538	33	.	3.9072	7.88582	3.30665	69	146
chr7	129971338	129971484	18_1C10_FLAG_DMSO_13_S18_R1_001_bam_peak_4540	33	.	3.9059	7.86102	3.30665	106	146
chr7	135535185	135535331	18_1C10_FLAG_DMSO_13_S18_R1_001_bam_peak_4543	33	.	3.9072	7.88582	3.30665	49	146
chr7	136796404	136796550	18_1C10_FLAG_DMSO_13_S18_R1_001_bam_peak_4545	33	.	3.9072	7.88582	3.30665	82	146
chr7	139549602	139549748	18_1C10_FLAG_DMSO_13_S18_R1_001_bam_peak_4551	33	.	3.9072	7.88582	3.30665	40	146
chr7	142079302	142079448	18_1C10_FLAG_DMSO_13_S18_R1_001_bam_peak_4553	33	.	3.9072	7.88582	3.30665	70	146
chr7	144215058	144215204	18_1C10_FLAG_DMSO_13_S18_R1_001_bam_peak_4557	33	.	3.9072	7.88582	3.30665	74	146
chr7	144335786	144335932	18_1C10_FLAG_DMSO_13_S18_R1_001_bam_peak_4558	33	.	3.9072	7.88582	3.30665	104	146
chr7	147234333	147234479	18_1C10_FLAG_DMSO_13_S18_R1_001_bam_peak_4560	33	.	3.9072	7.88582	3.30665	94	146
chr7	151992066	151992212	18_1C10_FLAG_DMSO_13_S18_R1_001_bam_peak_4565	33	.	3.9072	7.88582	3.30665	82	146
chr8	61245	61391	18_1C10_FLAG_DMSO_13_S18_R1_001_bam_peak_4578	33	.	3.9072	7.88582	3.30665	19	146
chr8	1016976	1017122	18_1C10_FLAG_DMSO_13_S18_R1_001_bam_peak_4582	33	.	3.9072	7.88582	3.30665	119	146
chr8	1755641	1755787	18_1C10_FLAG_DMSO_13_S18_R1_001_bam_peak_4584	33	.	3.9072	7.88582	3.30665	34	146
chr8	6959375	6959521	18_1C10_FLAG_DMSO_13_S18_R1_001_bam_peak_4594	33	.	3.9072	7.88582	3.30665	113	146
chr8	7158826	7158972	18_1C10_FLAG_DMSO_13_S18_R1_001_bam_peak_4595	33	.	3.9072	7.88582	3.30665	80	146
chr8	7764747	7764893	18_1C10_FLAG_DMSO_13_S18_R1_001_bam_peak_4602	33	.	3.9072	7.88582	3.30665	51	146
chr8	9105925	9106071	18_1C10_FLAG_DMSO_13_S18_R1_001_bam_peak_4605	33	.	3.9072	7.88582	3.30665	93	146
chr8	10416323	10416469	18_1C10_FLAG_DMSO_13_S18_R1_001_bam_peak_4607	33	.	3.9072	7.88582	3.30665	66	146
chr8	12183092	12183238	18_1C10_FLAG_DMSO_13_S18_R1_001_bam_peak_4610	33	.	3.89741	7.70796	3.30665	53	146
chr8	12425388	12425534	18_1C10_FLAG_DMSO_13_S18_R1_001_bam_peak_4611	33	.	3.89402	7.65035	3.30665	64	146
chr8	13105622	13105768	18_1C10_FLAG_DMSO_13_S18_R1_001_bam_peak_4614	33	.	3.9072	7.88582	3.30665	86	146
chr8	15926204	15926350	18_1C10_FLAG_DMSO_13_S18_R1_001_bam_peak_4615	33	.	3.9072	7.88582	3.30665	101	146
chr8	18381093	18381239	18_1C10_FLAG_DMSO_13_S18_R1_001_bam_peak_4616	33	.	3.9072	7.88582	3.30665	44	146
chr8	25307690	25307836	18_1C10_FLAG_DMSO_13_S18_R1_001_bam_peak_4625	33	.	3.9072	7.88582	3.30665	109	146
chr8	27444707	27444853	18_1C10_FLAG_DMSO_13_S18_R1_001_bam_peak_4628	33	.	3.9072	7.88582	3.30665	132	146
chr8	27727246	27727392	18_1C10_FLAG_DMSO_13_S18_R1_001_bam_peak_4629	33	.	3.9072	7.88582	3.30665	89	146
chr8	29338237	29338383	18_1C10_FLAG_DMSO_13_S18_R1_001_bam_peak_4631	33	.	3.88895	7.56742	3.30665	59	146
chr8	31535327	31535473	18_1C10_FLAG_DMSO_13_S18_R1_001_bam_peak_4633	33	.	3.9072	7.88582	3.30665	17	146
chr8	31999935	32000081	18_1C10_FLAG_DMSO_13_S18_R1_001_bam_peak_4634	33	.	3.9072	7.88582	3.30665	44	146
chr8	43659003	43659149	18_1C10_FLAG_DMSO_13_S18_R1_001_bam_peak_4653	33	.	3.9072	7.88582	3.30665	35	146
chr8	44050115	44050261	18_1C10_FLAG_DMSO_13_S18_R1_001_bam_peak_4655	33	.	3.9072	7.88582	3.30665	105	146
chr8	44168947	44169093	18_1C10_FLAG_DMSO_13_S18_R1_001_bam_peak_4664	33	.	3.9072	7.88582	3.30665	42	146
chr8	44176155	44176301	18_1C10_FLAG_DMSO_13_S18_R1_001_bam_peak_4666	33	.	3.9072	7.88582	3.30665	97	146
chr8	44204377	44204523	18_1C10_FLAG_DMSO_13_S18_R1_001_bam_peak_4667	33	.	3.9072	7.88582	3.30665	93	146
chr8	44632108	44632254	18_1C10_FLAG_DMSO_13_S18_R1_001_bam_peak_4689	33	.	3.9072	7.88582	3.30665	77	146
chr8	44742069	44742215	18_1C10_FLAG_DMSO_13_S18_R1_001_bam_peak_4692	33	.	3.90419	7.82929	3.30665	125	146
chr8	45070886	45071032	18_1C10_FLAG_DMSO_13_S18_R1_001_bam_peak_4714	33	.	3.9072	7.88582	3.30665	62	146
chr8	45124732	45124878	18_1C10_FLAG_DMSO_13_S18_R1_001_bam_peak_4718	33	.	3.9072	7.88582	3.30665	56	146
chr8	45161646	45161792	18_1C10_FLAG_DMSO_13_S18_R1_001_bam_peak_4721	33	.	3.9072	7.88582	3.30665	38	146
chr8	45169630	45169776	18_1C10_FLAG_DMSO_13_S18_R1_001_bam_peak_4723	33	.	3.9072	7.88582	3.30665	120	146
chr8	45213714	45213860	18_1C10_FLAG_DMSO_13_S18_R1_001_bam_peak_4727	33	.	3.9072	7.88582	3.30665	23	146
chr8	45231459	45231605	18_1C10_FLAG_DMSO_13_S18_R1_001_bam_peak_4729	33	.	3.9072	7.88582	3.30665	108	146
chr8	45328456	45328602	18_1C10_FLAG_DMSO_13_S18_R1_001_bam_peak_4736	33	.	3.90419	7.82929	3.30665	30	146
chr8	45430491	45430637	18_1C10_FLAG_DMSO_13_S18_R1_001_bam_peak_4744	33	.	3.9072	7.88582	3.30665	125	146
chr8	45473360	45473506	18_1C10_FLAG_DMSO_13_S18_R1_001_bam_peak_4745	33	.	3.9072	7.88582	3.30665	121	146
chr8	45527241	45527387	18_1C10_FLAG_DMSO_13_S18_R1_001_bam_peak_4747	33	.	3.9072	7.88582	3.30665	22	146
chr8	45574020	45574166	18_1C10_FLAG_DMSO_13_S18_R1_001_bam_peak_4748	33	.	3.9072	7.88582	3.30665	13	146
chr8	45585965	45586111	18_1C10_FLAG_DMSO_13_S18_R1_001_bam_peak_4751	33	.	3.89571	7.67891	3.30665	116	146
chr8	45598315	45598461	18_1C10_FLAG_DMSO_13_S18_R1_001_bam_peak_4752	33	.	3.9072	7.88582	3.30665	103	146
chr8	45640538	45640684	18_1C10_FLAG_DMSO_13_S18_R1_001_bam_peak_4756	33	.	3.9072	7.88582	3.30665	67	146
chr8	45842718	45842864	18_1C10_FLAG_DMSO_13_S18_R1_001_bam_peak_4765	33	.	3.9072	7.88582	3.30665	111	146
chr8	45845649	45845795	18_1C10_FLAG_DMSO_13_S18_R1_001_bam_peak_4766	33	.	3.9072	7.88582	3.30665	124	146
chr8	48374152	48374298	18_1C10_FLAG_DMSO_13_S18_R1_001_bam_peak_4769	33	.	3.9072	7.88582	3.30665	67	146
chr8	50167683	50167829	18_1C10_FLAG_DMSO_13_S18_R1_001_bam_peak_4771	33	.	3.9072	7.88582	3.30665	21	146
chr8	50951997	50952143	18_1C10_FLAG_DMSO_13_S18_R1_001_bam_peak_4772	33	.	3.9072	7.88582	3.30665	32	146
chr8	51891251	51891397	18_1C10_FLAG_DMSO_13_S18_R1_001_bam_peak_4773	33	.	3.9072	7.88582	3.30665	123	146
chr8	56242143	56242289	18_1C10_FLAG_DMSO_13_S18_R1_001_bam_peak_4778	33	.	3.9072	7.88582	3.30665	81	146
chr8	56417294	56417440	18_1C10_FLAG_DMSO_13_S18_R1_001_bam_peak_4779	33	.	3.89571	7.67891	3.30665	24	146
chr8	57063684	57063830	18_1C10_FLAG_DMSO_13_S18_R1_001_bam_peak_4780	33	.	3.9072	7.88582	3.30665	63	146
chr8	57209362	57209508	18_1C10_FLAG_DMSO_13_S18_R1_001_bam_peak_4782	33	.	3.9072	7.88582	3.30665	82	146
chr8	58040603	58040749	18_1C10_FLAG_DMSO_13_S18_R1_001_bam_peak_4785	33	.	3.9072	7.88582	3.30665	8	146
chr8	61035495	61035641	18_1C10_FLAG_DMSO_13_S18_R1_001_bam_peak_4788	33	.	3.9072	7.88582	3.30665	69	146
chr8	63294571	63294717	18_1C10_FLAG_DMSO_13_S18_R1_001_bam_peak_4792	33	.	3.9072	7.88582	3.30665	52	146
chr8	64084064	64084210	18_1C10_FLAG_DMSO_13_S18_R1_001_bam_peak_4793	33	.	3.9072	7.88582	3.30665	129	146
chr8	64396723	64396869	18_1C10_FLAG_DMSO_13_S18_R1_001_bam_peak_4794	33	.	3.9072	7.88582	3.30665	77	146
chr8	66124424	66124570	18_1C10_FLAG_DMSO_13_S18_R1_001_bam_peak_4796	33	.	3.9072	7.88582	3.30665	97	146
chr8	66376962	66377108	18_1C10_FLAG_DMSO_13_S18_R1_001_bam_peak_4797	33	.	3.9072	7.88582	3.30665	116	146
chr8	70359456	70359602	18_1C10_FLAG_DMSO_13_S18_R1_001_bam_peak_4799	33	.	3.9072	7.88582	3.30665	77	146
chr8	70489003	70489149	18_1C10_FLAG_DMSO_13_S18_R1_001_bam_peak_4800	33	.	3.9072	7.88582	3.30665	129	146
chr8	78808344	78808490	18_1C10_FLAG_DMSO_13_S18_R1_001_bam_peak_4806	33	.	3.89233	7.62226	3.30665	76	146
chr8	80025538	80025684	18_1C10_FLAG_DMSO_13_S18_R1_001_bam_peak_4808	33	.	3.9072	7.88582	3.30665	100	146
chr8	81692607	81692753	18_1C10_FLAG_DMSO_13_S18_R1_001_bam_peak_4815	33	.	3.9072	7.88582	3.30665	75	146
chr8	81803287	81803433	18_1C10_FLAG_DMSO_13_S18_R1_001_bam_peak_4816	33	.	3.9072	7.88582	3.30665	88	146
chr8	86266098	86266244	18_1C10_FLAG_DMSO_13_S18_R1_001_bam_peak_4841	33	.	3.9072	7.88582	3.30665	62	146
chr8	88401262	88401408	18_1C10_FLAG_DMSO_13_S18_R1_001_bam_peak_4843	33	.	3.9072	7.88582	3.30665	22	146
chr8	90741896	90742042	18_1C10_FLAG_DMSO_13_S18_R1_001_bam_peak_4844	33	.	3.9072	7.88582	3.30665	117	146
chr8	91405476	91405622	18_1C10_FLAG_DMSO_13_S18_R1_001_bam_peak_4845	33	.	3.9072	7.88582	3.30665	26	146
chr8	93499352	93499498	18_1C10_FLAG_DMSO_13_S18_R1_001_bam_peak_4849	33	.	3.88558	7.51427	3.30665	68	146
chr8	98180750	98180896	18_1C10_FLAG_DMSO_13_S18_R1_001_bam_peak_4856	33	.	3.9072	7.88582	3.30665	103	146
chr8	98619592	98619738	18_1C10_FLAG_DMSO_13_S18_R1_001_bam_peak_4858	33	.	3.9072	7.88582	3.30665	30	146
chr8	102736938	102737084	18_1C10_FLAG_DMSO_13_S18_R1_001_bam_peak_4864	33	.	3.9072	7.88582	3.30665	23	146
chr8	103338019	103338165	18_1C10_FLAG_DMSO_13_S18_R1_001_bam_peak_4865	33	.	3.9072	7.88582	3.30665	83	146
chr8	103883804	103883950	18_1C10_FLAG_DMSO_13_S18_R1_001_bam_peak_4866	33	.	3.9072	7.88582	3.30665	113	146
chr8	105798334	105798480	18_1C10_FLAG_DMSO_13_S18_R1_001_bam_peak_4870	33	.	3.9072	7.88582	3.30665	56	146
chr8	107163998	107164144	18_1C10_FLAG_DMSO_13_S18_R1_001_bam_peak_4871	33	.	3.9072	7.88582	3.30665	45	146
chr8	112366038	112366184	18_1C10_FLAG_DMSO_13_S18_R1_001_bam_peak_4875	33	.	3.9072	7.88582	3.30665	91	146
chr8	114246603	114246749	18_1C10_FLAG_DMSO_13_S18_R1_001_bam_peak_4877	33	.	3.9072	7.88582	3.30665	83	146
chr8	114263260	114263406	18_1C10_FLAG_DMSO_13_S18_R1_001_bam_peak_4878	33	.	3.9072	7.88582	3.30665	76	146
chr8	116039501	116039647	18_1C10_FLAG_DMSO_13_S18_R1_001_bam_peak_4883	33	.	3.9072	7.88582	3.30665	65	146
chr8	121532763	121532909	18_1C10_FLAG_DMSO_13_S18_R1_001_bam_peak_4890	33	.	3.9072	7.88582	3.30665	46	146
chr8	122355706	122355852	18_1C10_FLAG_DMSO_13_S18_R1_001_bam_peak_4891	33	.	3.9072	7.88582	3.30665	59	146
chr8	125643654	125643800	18_1C10_FLAG_DMSO_13_S18_R1_001_bam_peak_4900	33	.	3.9072	7.88582	3.30665	94	146
chr8	126796831	126796977	18_1C10_FLAG_DMSO_13_S18_R1_001_bam_peak_4901	33	.	3.9072	7.88582	3.30665	59	146
chr8	127428212	127428358	18_1C10_FLAG_DMSO_13_S18_R1_001_bam_peak_4902	33	.	3.9072	7.88582	3.30665	44	146
chr8	128056382	128056528	18_1C10_FLAG_DMSO_13_S18_R1_001_bam_peak_4904	33	.	3.9072	7.88582	3.30665	75	146
chr8	129537886	129538032	18_1C10_FLAG_DMSO_13_S18_R1_001_bam_peak_4908	33	.	3.9072	7.88582	3.30665	24	146
chr8	131897818	131897964	18_1C10_FLAG_DMSO_13_S18_R1_001_bam_peak_4912	33	.	3.9072	7.88582	3.30665	81	146
chr8	132454242	132454388	18_1C10_FLAG_DMSO_13_S18_R1_001_bam_peak_4913	33	.	3.9072	7.88582	3.30665	51	146
chr8	133410334	133410480	18_1C10_FLAG_DMSO_13_S18_R1_001_bam_peak_4915	33	.	3.9072	7.88582	3.30665	123	146
chr8	134738670	134738816	18_1C10_FLAG_DMSO_13_S18_R1_001_bam_peak_4917	33	.	3.9072	7.88582	3.30665	46	146
chr8	135123591	135123737	18_1C10_FLAG_DMSO_13_S18_R1_001_bam_peak_4919	33	.	3.9072	7.88582	3.30665	57	146
chr8	137410985	137411131	18_1C10_FLAG_DMSO_13_S18_R1_001_bam_peak_4924	33	.	3.9072	7.88582	3.30665	71	146
chr8	138075872	138076018	18_1C10_FLAG_DMSO_13_S18_R1_001_bam_peak_4926	33	.	3.9072	7.88582	3.30665	54	146
chr8	138392734	138392880	18_1C10_FLAG_DMSO_13_S18_R1_001_bam_peak_4927	33	.	3.9072	7.88582	3.30665	78	146
chr8	138856597	138856743	18_1C10_FLAG_DMSO_13_S18_R1_001_bam_peak_4929	33	.	3.9072	7.88582	3.30665	15	146
chr8	138901906	138902052	18_1C10_FLAG_DMSO_13_S18_R1_001_bam_peak_4930	33	.	3.9072	7.88582	3.30665	28	146
chr8	140008379	140008525	18_1C10_FLAG_DMSO_13_S18_R1_001_bam_peak_4931	33	.	3.9072	7.88582	3.30665	88	146
chr8	140008691	140008837	18_1C10_FLAG_DMSO_13_S18_R1_001_bam_peak_4932	33	.	3.9072	7.88582	3.30665	58	146
chr8	140012602	140012748	18_1C10_FLAG_DMSO_13_S18_R1_001_bam_peak_4933	33	.	3.9072	7.88582	3.30665	30	146
chr8	141759062	141759208	18_1C10_FLAG_DMSO_13_S18_R1_001_bam_peak_4938	33	.	3.89402	7.65035	3.30665	50	146
chr8	142058158	142058304	18_1C10_FLAG_DMSO_13_S18_R1_001_bam_peak_4940	33	.	3.9072	7.88582	3.30665	73	146
chr9	36329	36475	18_1C10_FLAG_DMSO_13_S18_R1_001_bam_peak_4946	33	.	3.9072	7.88582	3.30665	12	146
chr9	449764	449910	18_1C10_FLAG_DMSO_13_S18_R1_001_bam_peak_4948	33	.	3.9072	7.88582	3.30665	39	146
chr9	1465165	1465311	18_1C10_FLAG_DMSO_13_S18_R1_001_bam_peak_4949	33	.	3.9072	7.88582	3.30665	22	146
chr9	2256746	2256892	18_1C10_FLAG_DMSO_13_S18_R1_001_bam_peak_4950	33	.	3.9072	7.88582	3.30665	104	146
chr9	7062833	7062979	18_1C10_FLAG_DMSO_13_S18_R1_001_bam_peak_4954	33	.	3.9072	7.88582	3.30665	41	146
chr9	7613726	7613872	18_1C10_FLAG_DMSO_13_S18_R1_001_bam_peak_4955	33	.	3.9072	7.88582	3.30665	17	146
chr9	13078764	13078910	18_1C10_FLAG_DMSO_13_S18_R1_001_bam_peak_4960	33	.	3.9072	7.88582	3.30665	76	146
chr9	14795132	14795278	18_1C10_FLAG_DMSO_13_S18_R1_001_bam_peak_4962	33	.	3.89571	7.67891	3.30665	114	146
chr9	34464745	34464891	18_1C10_FLAG_DMSO_13_S18_R1_001_bam_peak_4975	33	.	3.9072	7.88582	3.30665	119	146
chr9	36043083	36043229	18_1C10_FLAG_DMSO_13_S18_R1_001_bam_peak_4979	33	.	3.9072	7.88582	3.30665	106	146
chr9	36374567	36374713	18_1C10_FLAG_DMSO_13_S18_R1_001_bam_peak_4980	33	.	3.9072	7.88582	3.30665	64	146
chr9	39845187	39845333	18_1C10_FLAG_DMSO_13_S18_R1_001_bam_peak_4985	33	.	3.9072	7.88582	3.30665	115	146
chr9	40067193	40067339	18_1C10_FLAG_DMSO_13_S18_R1_001_bam_peak_4988	33	.	3.9072	7.88582	3.30665	65	146
chr9	40642009	40642155	18_1C10_FLAG_DMSO_13_S18_R1_001_bam_peak_4992	33	.	3.9072	7.88582	3.30665	135	146
chr9	41492872	41493018	18_1C10_FLAG_DMSO_13_S18_R1_001_bam_peak_4995	33	.	3.9072	7.88582	3.30665	57	146
chr9	41612412	41612558	18_1C10_FLAG_DMSO_13_S18_R1_001_bam_peak_4996	33	.	3.9072	7.88582	3.30665	6	146
chr9	41759729	41759875	18_1C10_FLAG_DMSO_13_S18_R1_001_bam_peak_4997	33	.	3.9072	7.88582	3.30665	37	146
chr9	42696272	42696418	18_1C10_FLAG_DMSO_13_S18_R1_001_bam_peak_4998	33	.	3.9072	7.88582	3.30665	72	146
chr9	43924540	43924686	18_1C10_FLAG_DMSO_13_S18_R1_001_bam_peak_5022	33	.	3.89571	7.67891	3.30665	51	146
chr9	44674060	44674206	18_1C10_FLAG_DMSO_13_S18_R1_001_bam_peak_5044	33	.	3.89233	7.62226	3.30665	85	146
chr9	61822564	61822710	18_1C10_FLAG_DMSO_13_S18_R1_001_bam_peak_5069	33	.	3.9072	7.88582	3.30665	50	146
chr9	62394490	62394636	18_1C10_FLAG_DMSO_13_S18_R1_001_bam_peak_5071	33	.	3.9072	7.88582	3.30665	104	146
chr9	62514558	62514704	18_1C10_FLAG_DMSO_13_S18_R1_001_bam_peak_5074	33	.	3.9072	7.88582	3.30665	41	146
chr9	69621300	69621446	18_1C10_FLAG_DMSO_13_S18_R1_001_bam_peak_5091	33	.	3.9072	7.88582	3.30665	70	146
chr9	77841328	77841474	18_1C10_FLAG_DMSO_13_S18_R1_001_bam_peak_5092	33	.	3.9072	7.88582	3.30665	74	146
chr9	80090909	80091055	18_1C10_FLAG_DMSO_13_S18_R1_001_bam_peak_5094	33	.	3.9072	7.88582	3.30665	76	146
chr9	87698513	87698659	18_1C10_FLAG_DMSO_13_S18_R1_001_bam_peak_5100	33	.	3.9072	7.88582	3.30665	75	146
chr9	92819946	92820092	18_1C10_FLAG_DMSO_13_S18_R1_001_bam_peak_5104	33	.	3.9072	7.88582	3.30665	52	146
chr9	100300330	100300476	18_1C10_FLAG_DMSO_13_S18_R1_001_bam_peak_5116	33	.	3.9072	7.88582	3.30665	32	146
chr9	107044549	107044695	18_1C10_FLAG_DMSO_13_S18_R1_001_bam_peak_5119	33	.	3.9072	7.88582	3.30665	16	146
chr9	109476772	109476918	18_1C10_FLAG_DMSO_13_S18_R1_001_bam_peak_5121	33	.	3.9072	7.88582	3.30665	87	146
chr9	113199267	113199413	18_1C10_FLAG_DMSO_13_S18_R1_001_bam_peak_5128	33	.	3.9072	7.88582	3.30665	14	146
chr9	120732046	120732192	18_1C10_FLAG_DMSO_13_S18_R1_001_bam_peak_5132	33	.	3.9072	7.88582	3.30665	86	146
chr9	123992765	123992911	18_1C10_FLAG_DMSO_13_S18_R1_001_bam_peak_5135	33	.	3.9072	7.88582	3.30665	63	146
chr9	125284857	125285003	18_1C10_FLAG_DMSO_13_S18_R1_001_bam_peak_5139	33	.	3.89571	7.67891	3.30665	105	146
chr9	130368704	130368850	18_1C10_FLAG_DMSO_13_S18_R1_001_bam_peak_5145	33	.	3.89402	7.65035	3.30665	50	146
chr9	134217147	134217293	18_1C10_FLAG_DMSO_13_S18_R1_001_bam_peak_5151	33	.	3.9072	7.88582	3.30665	82	146
chr9	135126294	135126440	18_1C10_FLAG_DMSO_13_S18_R1_001_bam_peak_5153	33	.	3.9072	7.88582	3.30665	60	146
chr9	135361480	135361626	18_1C10_FLAG_DMSO_13_S18_R1_001_bam_peak_5154	33	.	3.9072	7.88582	3.30665	110	146
chr9	137657717	137657863	18_1C10_FLAG_DMSO_13_S18_R1_001_bam_peak_5158	33	.	3.90419	7.82929	3.30665	3	146
chrX	2914017	2914163	18_1C10_FLAG_DMSO_13_S18_R1_001_bam_peak_5164	33	.	3.9072	7.88582	3.30665	21	146
chrX	4533448	4533594	18_1C10_FLAG_DMSO_13_S18_R1_001_bam_peak_5165	33	.	3.9072	7.88582	3.30665	88	146
chrX	11880621	11880767	18_1C10_FLAG_DMSO_13_S18_R1_001_bam_peak_5169	33	.	3.9072	7.88582	3.30665	50	146
chrX	17723606	17723752	18_1C10_FLAG_DMSO_13_S18_R1_001_bam_peak_5172	33	.	3.9072	7.88582	3.30665	73	146
chrX	18991863	18992009	18_1C10_FLAG_DMSO_13_S18_R1_001_bam_peak_5173	33	.	3.9072	7.88582	3.30665	59	146
chrX	26667170	26667316	18_1C10_FLAG_DMSO_13_S18_R1_001_bam_peak_5178	33	.	3.9072	7.88582	3.30665	21	146
chrX	29616752	29616898	18_1C10_FLAG_DMSO_13_S18_R1_001_bam_peak_5181	33	.	3.9072	7.88582	3.30665	14	146
chrX	34049502	34049648	18_1C10_FLAG_DMSO_13_S18_R1_001_bam_peak_5182	33	.	3.9072	7.88582	3.30665	44	146
chrX	36490986	36491132	18_1C10_FLAG_DMSO_13_S18_R1_001_bam_peak_5183	33	.	3.9072	7.88582	3.30665	35	146
chrX	36804526	36804672	18_1C10_FLAG_DMSO_13_S18_R1_001_bam_peak_5184	33	.	3.9072	7.88582	3.30665	3	146
chrX	48630880	48631026	18_1C10_FLAG_DMSO_13_S18_R1_001_bam_peak_5189	33	.	3.9072	7.88582	3.30665	8	146
chrX	50060618	50060764	18_1C10_FLAG_DMSO_13_S18_R1_001_bam_peak_5195	33	.	3.9072	7.88582	3.30665	41	146
chrX	52203523	52203669	18_1C10_FLAG_DMSO_13_S18_R1_001_bam_peak_5197	33	.	3.9072	7.88582	3.30665	17	146
chrX	52292793	52292939	18_1C10_FLAG_DMSO_13_S18_R1_001_bam_peak_5198	33	.	3.9072	7.88582	3.30665	133	146
chrX	54860295	54860441	18_1C10_FLAG_DMSO_13_S18_R1_001_bam_peak_5199	33	.	3.9072	7.88582	3.30665	57	146
chrX	56735356	56735502	18_1C10_FLAG_DMSO_13_S18_R1_001_bam_peak_5200	33	.	3.9072	7.88582	3.30665	43	146
chrX	59194857	59195003	18_1C10_FLAG_DMSO_13_S18_R1_001_bam_peak_5206	33	.	3.9072	7.88582	3.30665	40	146
chrX	59304929	59305075	18_1C10_FLAG_DMSO_13_S18_R1_001_bam_peak_5207	33	.	3.9072	7.88582	3.30665	63	146
chrX	59579397	59579543	18_1C10_FLAG_DMSO_13_S18_R1_001_bam_peak_5209	33	.	3.9072	7.88582	3.30665	72	146
chrX	59676961	59677107	18_1C10_FLAG_DMSO_13_S18_R1_001_bam_peak_5210	33	.	3.9072	7.88582	3.30665	120	146
chrX	60174567	60174713	18_1C10_FLAG_DMSO_13_S18_R1_001_bam_peak_5212	33	.	3.9072	7.88582	3.30665	74	146
chrX	60229285	60229431	18_1C10_FLAG_DMSO_13_S18_R1_001_bam_peak_5213	33	.	3.9072	7.88582	3.30665	120	146
chrX	60494043	60494189	18_1C10_FLAG_DMSO_13_S18_R1_001_bam_peak_5215	33	.	3.9072	7.88582	3.30665	39	146
chrX	61713906	61714052	18_1C10_FLAG_DMSO_13_S18_R1_001_bam_peak_5219	33	.	3.9072	7.88582	3.30665	62	146
chrX	61857619	61857765	18_1C10_FLAG_DMSO_13_S18_R1_001_bam_peak_5220	33	.	3.9072	7.88582	3.30665	49	146
chrX	66129798	66129944	18_1C10_FLAG_DMSO_13_S18_R1_001_bam_peak_5230	33	.	3.9072	7.88582	3.30665	105	146
chrX	66622877	66623023	18_1C10_FLAG_DMSO_13_S18_R1_001_bam_peak_5231	33	.	3.9072	7.88582	3.30665	44	146
chrX	71207683	71207829	18_1C10_FLAG_DMSO_13_S18_R1_001_bam_peak_5234	33	.	3.9072	7.88582	3.30665	74	146
chrX	71266395	71266541	18_1C10_FLAG_DMSO_13_S18_R1_001_bam_peak_5235	33	.	3.9072	7.88582	3.30665	42	146
chrX	72162318	72162464	18_1C10_FLAG_DMSO_13_S18_R1_001_bam_peak_5236	33	.	3.9072	7.88582	3.30665	37	146
chrX	82452575	82452721	18_1C10_FLAG_DMSO_13_S18_R1_001_bam_peak_5245	33	.	3.9072	7.88582	3.30665	123	146
chrX	85529792	85529938	18_1C10_FLAG_DMSO_13_S18_R1_001_bam_peak_5246	33	.	3.9072	7.88582	3.30665	70	146
chrX	87995074	87995220	18_1C10_FLAG_DMSO_13_S18_R1_001_bam_peak_5248	33	.	3.9072	7.88582	3.30665	71	146
chrX	93137460	93137606	18_1C10_FLAG_DMSO_13_S18_R1_001_bam_peak_5250	33	.	3.9072	7.88582	3.30665	75	146
chrX	101277634	101277780	18_1C10_FLAG_DMSO_13_S18_R1_001_bam_peak_5252	33	.	3.9072	7.88582	3.30665	68	146
chrX	104848164	104848310	18_1C10_FLAG_DMSO_13_S18_R1_001_bam_peak_5253	33	.	3.9072	7.88582	3.30665	68	146
chrX	112268824	112268970	18_1C10_FLAG_DMSO_13_S18_R1_001_bam_peak_5256	33	.	3.9072	7.88582	3.30665	64	146
chrX	112909832	112909978	18_1C10_FLAG_DMSO_13_S18_R1_001_bam_peak_5258	33	.	3.9072	7.88582	3.30665	42	146
chrX	114836001	114836147	18_1C10_FLAG_DMSO_13_S18_R1_001_bam_peak_5260	33	.	3.9072	7.88582	3.30665	85	146
chrX	114902647	114902793	18_1C10_FLAG_DMSO_13_S18_R1_001_bam_peak_5261	33	.	3.9072	7.88582	3.30665	76	146
chrX	118125844	118125990	18_1C10_FLAG_DMSO_13_S18_R1_001_bam_peak_5265	33	.	3.9072	7.88582	3.30665	52	146
chrX	119175773	119175919	18_1C10_FLAG_DMSO_13_S18_R1_001_bam_peak_5266	33	.	3.9072	7.88582	3.30665	69	146
chrX	120688128	120688274	18_1C10_FLAG_DMSO_13_S18_R1_001_bam_peak_5267	33	.	3.9072	7.88582	3.30665	71	146
chrX	142509832	142509978	18_1C10_FLAG_DMSO_13_S18_R1_001_bam_peak_5278	33	.	3.9072	7.88582	3.30665	70	146
chrX	154005649	154005795	18_1C10_FLAG_DMSO_13_S18_R1_001_bam_peak_5284	33	.	3.89571	7.67891	3.30665	96	146
chrX	155701261	155701407	18_1C10_FLAG_DMSO_13_S18_R1_001_bam_peak_5287	33	.	3.9072	7.88582	3.30665	60	146
chrY	1741528	1741674	18_1C10_FLAG_DMSO_13_S18_R1_001_bam_peak_5291	33	.	3.9072	7.88582	3.30665	91	146
chrY	11248480	11248626	18_1C10_FLAG_DMSO_13_S18_R1_001_bam_peak_5300	33	.	3.9072	7.88582	3.30665	107	146
chrY	11687422	11687568	18_1C10_FLAG_DMSO_13_S18_R1_001_bam_peak_5304	33	.	4.6283	7.58437	3.30665	68	146
chrY	14200057	14200203	18_1C10_FLAG_DMSO_13_S18_R1_001_bam_peak_5308	33	.	3.9072	7.88582	3.30665	61	146
chrY	15174180	15174326	18_1C10_FLAG_DMSO_13_S18_R1_001_bam_peak_5309	33	.	3.9072	7.88582	3.30665	57	146
chrY	20944408	20944554	18_1C10_FLAG_DMSO_13_S18_R1_001_bam_peak_5310	33	.	3.9072	7.88582	3.30665	66	146
chrY	56699387	56699533	18_1C10_FLAG_DMSO_13_S18_R1_001_bam_peak_5344	33	.	5.48197	7.54357	3.30665	95	146
chr16	71968930	71969077	18_1C10_FLAG_DMSO_13_S18_R1_001_bam_peak_1659	33	.	3.9072	7.88582	3.30665	74	147
chr22	11442754	11442901	18_1C10_FLAG_DMSO_13_S18_R1_001_bam_peak_2977	33	.	3.9008	7.76755	3.30665	24	147
chr3	153913741	153913888	18_1C10_FLAG_DMSO_13_S18_R1_001_bam_peak_3340	33	.	3.9072	7.88582	3.30665	36	147
chr11	51416271	51416420	18_1C10_FLAG_DMSO_13_S18_R1_001_bam_peak_792	33	.	3.9072	7.88582	3.30665	54	149
chr14	68741099	68741248	18_1C10_FLAG_DMSO_13_S18_R1_001_bam_peak_1326	33	.	3.89571	7.67891	3.30665	26	149
chr1	204576342	204576492	18_1C10_FLAG_DMSO_13_S18_R1_001_bam_peak_434	33	.	3.9072	7.88582	3.30665	103	150
chr4	126955700	126955850	18_1C10_FLAG_DMSO_13_S18_R1_001_bam_peak_3626	33	.	3.9072	7.88582	3.30665	63	150
chr14	89230772	89230923	18_1C10_FLAG_DMSO_13_S18_R1_001_bam_peak_1342	33	.	3.9072	7.88582	3.30665	22	151
chr8	44288951	44289103	18_1C10_FLAG_DMSO_13_S18_R1_001_bam_peak_4673	33	.	3.9072	7.88582	3.30665	80	152
chr8	45213475	45213627	18_1C10_FLAG_DMSO_13_S18_R1_001_bam_peak_4726	33	.	3.9072	7.88582	3.30665	135	152
chr8	98311522	98311674	18_1C10_FLAG_DMSO_13_S18_R1_001_bam_peak_4857	33	.	3.9072	7.88582	3.30665	20	152
chrY	10801650	10801802	18_1C10_FLAG_DMSO_13_S18_R1_001_bam_peak_5298	33	.	5.02107	7.81763	3.30665	50	152
chr10	41898830	41898983	18_1C10_FLAG_DMSO_13_S18_R1_001_bam_peak_619	33	.	4.22321	7.6127	3.30665	96	153
chr2	129682384	129682537	18_1C10_FLAG_DMSO_13_S18_R1_001_bam_peak_2508	33	.	3.9072	7.88582	3.30665	126	153
chr19	31335727	31335881	18_1C10_FLAG_DMSO_13_S18_R1_001_bam_peak_2297	33	.	3.9072	7.88582	3.30665	58	154
chr8	114633406	114633560	18_1C10_FLAG_DMSO_13_S18_R1_001_bam_peak_4880	33	.	3.9072	7.88582	3.30665	43	154
chr18	18752442	18752598	18_1C10_FLAG_DMSO_13_S18_R1_001_bam_peak_1985	33	.	3.9072	7.88582	3.30665	84	156
chr3	50743454	50743610	18_1C10_FLAG_DMSO_13_S18_R1_001_bam_peak_3126	33	.	3.9072	7.88582	3.30665	131	156
chr5	48178487	48178643	18_1C10_FLAG_DMSO_13_S18_R1_001_bam_peak_3783	33	.	5.20473	7.80945	3.30665	77	156
chr5	48904925	48905083	18_1C10_FLAG_DMSO_13_S18_R1_001_bam_peak_3832	33	.	4.6283	7.58437	3.30665	62	158
chr15	75850316	75850476	18_1C10_FLAG_DMSO_13_S18_R1_001_bam_peak_1513	33	.	3.9072	7.88582	3.30665	97	160
chr2	233419091	233419251	18_1C10_FLAG_DMSO_13_S18_R1_001_bam_peak_2612	33	.	3.9072	7.88582	3.30665	56	160
chr16	54709289	54709450	18_1C10_FLAG_DMSO_13_S18_R1_001_bam_peak_1646	33	.	3.9072	7.88582	3.30665	75	161
chr19	25863136	25863297	18_1C10_FLAG_DMSO_13_S18_R1_001_bam_peak_2213	33	.	5.20473	7.80945	3.30665	120	161
chr21	10576346	10576508	18_1C10_FLAG_DMSO_13_S18_R1_001_bam_peak_2902	33	.	3.9072	7.88582	3.30665	106	162
chr6	108966767	108966930	18_1C10_FLAG_DMSO_13_S18_R1_001_bam_peak_4260	33	.	3.9072	7.88582	3.30665	107	163
chr2	33580612	33580776	18_1C10_FLAG_DMSO_13_S18_R1_001_bam_peak_2372	33	.	3.9072	7.88582	3.30665	20	164
chrY	56679255	56679419	18_1C10_FLAG_DMSO_13_S18_R1_001_bam_peak_5321	33	.	5.65621	7.84478	3.30665	95	164
[truncated: 3,429 more rows]

## Sheet: FLAG Join Rep 1 and 2
Replicate 1											Replicate 2
chromosome name	start position of peak	end position of peak	name of peak	integer score for display in genome browser (e.g. UCSC)	strand, either "." (=no strand) or "+" or "-"	fold-change	-log10pvalue	-log10qvalue	relative summit position to peak start	length of peak	chromosome name	start position of peak	end position of peak	name of peak	integer score for display in genome browser (e.g. UCSC)	strand, either "." (=no strand) or "+" or "-"	fold-change	-log10pvalue	-log10qvalue	relative summit position to peak start	length of peak
chr13	18211822	18212129	6_1C10_FLAG_DMSO_13_S6_R1_001_bam_peak_234	232	.	3.39734	29.5447	23.2694	93	307	chr13	18211976	18212240	18_1C10_FLAG_DMSO_13_S18_R1_001_bam_peak_1143	34	.	4.99464	8.08437	3.48815	141	264
chr10	133689033	133689852	6_1C10_FLAG_DMSO_13_S6_R1_001_bam_peak_167	230	.	2.11814	29.3045	23.0499	382	819	chr10	133689047	133689394	18_1C10_FLAG_DMSO_13_S18_R1_001_bam_peak_724	35	.	5.22984	8.15596	3.54976	67	347
chr10	133689033	133689852	6_1C10_FLAG_DMSO_13_S6_R1_001_bam_peak_167	230	.	2.11814	29.3045	23.0499	382	819	chr10	133689519	133689753	18_1C10_FLAG_DMSO_13_S18_R1_001_bam_peak_725	17	.	3.86346	5.17335	1.74467	91	234
chr5	134925098	134926025	6_1C10_FLAG_DMSO_13_S6_R1_001_bam_peak_756	201	.	1.82469	26.2425	20.1328	635	927	chr5	134925018	134926039	18_1C10_FLAG_DMSO_13_S18_R1_001_bam_peak_4000	399	.	14.1764	46.8806	39.9832	741	1021
chr4	190179284	190180104	6_1C10_FLAG_DMSO_13_S6_R1_001_bam_peak_731	190	.	1.84871	25.0592	19.0096	435	820	chr4	190179159	190179896	18_1C10_FLAG_DMSO_13_S18_R1_001_bam_peak_3686	27	.	3.46785	6.78092	2.75302	492	737
chr18	107901	110023	6_1C10_FLAG_DMSO_13_S6_R1_001_bam_peak_395	186	.	1.76434	24.6981	18.6681	367	2122	chr18	107934	108314	18_1C10_FLAG_DMSO_13_S18_R1_001_bam_peak_1863	41	.	4.00927	8.8392	4.1642	278	380
chr18	107901	110023	6_1C10_FLAG_DMSO_13_S6_R1_001_bam_peak_395	186	.	1.76434	24.6981	18.6681	367	2122	chr18	108787	109018	18_1C10_FLAG_DMSO_13_S18_R1_001_bam_peak_1864	29	.	4.03606	6.97514	2.92764	127	231
chr5	134923382	134924068	6_1C10_FLAG_DMSO_13_S6_R1_001_bam_peak_755	162	.	1.92536	22.1694	16.2844	581	686	chr5	134923364	134924581	18_1C10_FLAG_DMSO_13_S18_R1_001_bam_peak_3999	158	.	9.52864	21.695	15.8057	569	1217
chr1	633728	634906	6_1C10_FLAG_DMSO_13_S6_R1_001_bam_peak_6	162	.	1.69379	22.1638	16.2791	837	1178	chr1	629020	634944	18_1C10_FLAG_DMSO_13_S18_R1_001_bam_peak_10	296	.	9.4399	36.3978	29.6028	2448	5924
chr22	11698598	11699158	6_1C10_FLAG_DMSO_13_S6_R1_001_bam_peak_591	132	.	2.88216	18.9586	13.2887	320	560	chr22	11698912	11699223	18_1C10_FLAG_DMSO_13_S18_R1_001_bam_peak_2982	19	.	4.22527	5.82892	1.90498	59	311
K03455|HIVHXB2CG	7638	8096	6_1C10_FLAG_DMSO_13_S6_R1_001_bam_peak_2	122	.	1.9151	17.8597	12.2626	266	458	K03455|HIVHXB2CG	7629	7775	18_1C10_FLAG_DMSO_13_S18_R1_001_bam_peak_2	32	.	4.5801	7.301	3.21958	120	146
K03455|HIVHXB2CG	7638	8096	6_1C10_FLAG_DMSO_13_S6_R1_001_bam_peak_2	122	.	1.9151	17.8597	12.2626	266	458	K03455|HIVHXB2CG	7952	8138	18_1C10_FLAG_DMSO_13_S18_R1_001_bam_peak_3	37	.	5.34646	8.37956	3.73949	104	186
chr22	12175849	12176708	6_1C10_FLAG_DMSO_13_S6_R1_001_bam_peak_603	107	.	2.05126	16.2669	10.7793	617	859	chr22	12175940	12176688	18_1C10_FLAG_DMSO_13_S18_R1_001_bam_peak_2995	37	.	5.55233	8.36518	3.72916	556	748
chr5	80651877	80652167	6_1C10_FLAG_DMSO_13_S6_R1_001_bam_peak_748	105	.	2.05326	16.0308	10.563	32	290	chr5	80650608	80652265	18_1C10_FLAG_DMSO_13_S18_R1_001_bam_peak_3951	279	.	12.9904	34.7223	27.9886	910	1657
chr5	80651128	80651584	6_1C10_FLAG_DMSO_13_S6_R1_001_bam_peak_747	103	.	1.84228	15.8301	10.375	203	456	chr5	80650608	80652265	18_1C10_FLAG_DMSO_13_S18_R1_001_bam_peak_3951	279	.	12.9904	34.7223	27.9886	910	1657
K03455|HIVHXB2CG	9165	9556	6_1C10_FLAG_DMSO_13_S6_R1_001_bam_peak_3	102	.	1.81487	15.7007	10.2549	232	391	K03455|HIVHXB2CG	9327	9719	18_1C10_FLAG_DMSO_13_S18_R1_001_bam_peak_4	110	.	8.48161	16.5081	11.0014	127	392
chr1	630834	633434	6_1C10_FLAG_DMSO_13_S6_R1_001_bam_peak_5	102	.	1.52014	15.6621	10.2185	1300	2600	chr1	629020	634944	18_1C10_FLAG_DMSO_13_S18_R1_001_bam_peak_10	296	.	9.4399	36.3978	29.6028	2448	5924
chrY	11312101	11312862	6_1C10_FLAG_DMSO_13_S6_R1_001_bam_peak_951	101	.	1.73284	15.6066	10.167	514	761	chrY	11312176	11312684	18_1C10_FLAG_DMSO_13_S18_R1_001_bam_peak_5302	43	.	4.32947	9.00203	4.31177	396	508
chr5	134926613	134927630	6_1C10_FLAG_DMSO_13_S6_R1_001_bam_peak_757	89	.	1.5438	14.255	8.92527	665	1017	chr5	134926447	134928222	18_1C10_FLAG_DMSO_13_S18_R1_001_bam_peak_4001	162	.	7.67475	22.2129	16.2933	605	1775
chr16	953699	954179	6_1C10_FLAG_DMSO_13_S6_R1_001_bam_peak_312	89	.	4.7526	14.228	8.90118	221	480	chr16	953917	954063	18_1C10_FLAG_DMSO_13_S18_R1_001_bam_peak_1554	22	.	3.76961	6.25673	2.26794	91	146
chr11	10509183	10509696	6_1C10_FLAG_DMSO_13_S6_R1_001_bam_peak_172	88	.	1.64836	14.126	8.81136	244	513	chr11	10509165	10509768	18_1C10_FLAG_DMSO_13_S18_R1_001_bam_peak_738	210	.	10.425	27.3745	21.0475	229	603
chr10	133687652	133688926	6_1C10_FLAG_DMSO_13_S6_R1_001_bam_peak_166	81	.	1.64135	13.4592	8.18626	629	1274	chr10	133688519	133688884	18_1C10_FLAG_DMSO_13_S18_R1_001_bam_peak_723	96	.	7.49197	15.0785	9.69218	159	365
chr1	630289	630595	6_1C10_FLAG_DMSO_13_S6_R1_001_bam_peak_4	77	.	1.51031	12.9773	7.75241	120	306	chr1	629020	634944	18_1C10_FLAG_DMSO_13_S18_R1_001_bam_peak_10	296	.	9.4399	36.3978	29.6028	2448	5924
chr4	190177620	190179036	6_1C10_FLAG_DMSO_13_S6_R1_001_bam_peak_730	73	.	1.64094	12.5686	7.36901	769	1416	chr4	190178673	190178953	18_1C10_FLAG_DMSO_13_S18_R1_001_bam_peak_3685	71	.	6.19035	12.3371	7.19946	116	280
chr4	49514655	49515116	6_1C10_FLAG_DMSO_13_S6_R1_001_bam_peak_708	66	.	2.17027	11.7928	6.67246	241	461	chr4	49514630	49514776	18_1C10_FLAG_DMSO_13_S18_R1_001_bam_peak_3469	40	.	6.05492	8.67467	4.01155	108	146
chr22	11816156	11816807	6_1C10_FLAG_DMSO_13_S6_R1_001_bam_peak_596	63	.	2.20253	11.4017	6.30892	165	651	chr22	11816168	11816438	18_1C10_FLAG_DMSO_13_S18_R1_001_bam_peak_2986	32	.	5.38179	7.37361	3.26655	124	270
chr22	11816156	11816807	6_1C10_FLAG_DMSO_13_S6_R1_001_bam_peak_596	63	.	2.20253	11.4017	6.30892	165	651	chr22	11816644	11816875	18_1C10_FLAG_DMSO_13_S18_R1_001_bam_peak_2987	43	.	6.30327	9.0452	4.35055	131	231
chr21	8219307	8219856	6_1C10_FLAG_DMSO_13_S6_R1_001_bam_peak_555	57	.	1.35026	10.7347	5.72577	306	549	chr21	8218929	8219844	18_1C10_FLAG_DMSO_13_S18_R1_001_bam_peak_2843	230	.	6.14713	29.5314	23.0487	661	915
chrX	126472627	126472899	6_1C10_FLAG_DMSO_13_S6_R1_001_bam_peak_947	55	.	1.69194	10.5955	5.59917	30	272	chrX	126472399	126472774	18_1C10_FLAG_DMSO_13_S18_R1_001_bam_peak_5270	61	.	5.96635	11.1494	6.11812	241	375
chr21	8446602	8447030	6_1C10_FLAG_DMSO_13_S6_R1_001_bam_peak_564	47	.	1.32421	9.58719	4.74622	272	428	chr21	8445886	8447095	18_1C10_FLAG_DMSO_13_S18_R1_001_bam_peak_2885	230	.	6.14713	29.5314	23.0487	974	1209
chr3	96617260	96617529	6_1C10_FLAG_DMSO_13_S6_R1_001_bam_peak_666	44	.	1.59689	9.25191	4.44253	233	269	chr3	96617183	96618234	18_1C10_FLAG_DMSO_13_S18_R1_001_bam_peak_3290	101	.	7.02949	15.6107	10.1844	413	1051
chr21	8445028	8445346	6_1C10_FLAG_DMSO_13_S6_R1_001_bam_peak_563	40	.	1.36217	8.84102	4.08652	182	318	chr21	8445040	8445393	18_1C10_FLAG_DMSO_13_S18_R1_001_bam_peak_2884	128	.	5.58135	18.5271	12.8684	83	353
chr7	158148167	158148477	6_1C10_FLAG_DMSO_13_S6_R1_001_bam_peak_871	36	.	4.12691	8.26889	3.67338	261	310	chr7	158148173	158148346	18_1C10_FLAG_DMSO_13_S18_R1_001_bam_peak_4576	52	.	5.65441	10.163	5.25095	79	173
chr21	39974712	39975050	6_1C10_FLAG_DMSO_13_S6_R1_001_bam_peak_587	32	.	5.20699	7.81565	3.27987	123	338	chr21	39974586	39974806	18_1C10_FLAG_DMSO_13_S18_R1_001_bam_peak_2958	17	.	2.9304	5.6589	1.74467	110	220
chr1	125179802	125180300	6_1C10_FLAG_DMSO_13_S6_R1_001_bam_peak_59	32	.	1.27734	7.53953	3.20426	417	498	chr1	125179570	125180438	18_1C10_FLAG_DMSO_13_S18_R1_001_bam_peak_300	214	.	6.03052	27.7926	21.447	515	868
chr16	46398749	46399101	6_1C10_FLAG_DMSO_13_S6_R1_001_bam_peak_334	26	.	1.26951	6.58672	2.60408	109	352	chr16	46398745	46399008	18_1C10_FLAG_DMSO_13_S18_R1_001_bam_peak_1635	17	.	2.73908	5.64594	1.74467	55	263
chr22	11815383	11815714	6_1C10_FLAG_DMSO_13_S6_R1_001_bam_peak_595	26	.	1.77178	6.65138	2.60408	184	331	chr22	11815505	11815706	18_1C10_FLAG_DMSO_13_S18_R1_001_bam_peak_2985	28	.	5.10209	6.90955	2.86792	78	201
K03455|HIVHXB2CG	313	859	6_1C10_FLAG_DMSO_13_S6_R1_001_bam_peak_1	25	.	1.40586	6.54623	2.56837	256	546	K03455|HIVHXB2CG	292	841	18_1C10_FLAG_DMSO_13_S18_R1_001_bam_peak_1	146	.	11.2769	20.4624	14.6577	409	549
chr13	109424024	109424483	6_1C10_FLAG_DMSO_13_S6_R1_001_bam_peak_245	20	.	1.43456	5.69972	2.0368	220	459	chr13	109424083	109424420	18_1C10_FLAG_DMSO_13_S18_R1_001_bam_peak_1223	214	.	10.6241	27.7534	21.4102	178	337

## Sheet: Tat Join Rep 1 and 2
Replicate 1										Replicate 2
chromosome name	start position of peak	end position of peak	name of peak	integer score for display in genome browser (e.g. UCSC)	strand, either "." (=no strand) or "+" or "-"	fold-change	-log10pvalue	-log10qvalue	relative summit position to peak start	chromosome name	start position of peak	end position of peak	name of peak	integer score for display in genome browser (e.g. UCSC)	strand, either "." (=no strand) or "+" or "-"	fold-change	-log10pvalue	-log10qvalue	relative summit position to peak start	gene	ID	description	orientation	distance to gene
K03455|HIVHXB2CG	501	1168	TatRb_PMAi_1_peak_1	922	.	23.3597	100.291	92.2636	201	K03455|HIVHXB2CG	566	1094	TatRb_PMAichanged_2_peak_1	72	.	8.42694	13.4639	7.22352	111
K03455|HIVHXB2CG	4707	4987	TatRb_PMAi_1_peak_2	327	.	17.8782	39.0305	32.7942	145	K03455|HIVHXB2CG	4747	4944	TatRb_PMAichanged_2_peak_2	26	.	5.05115	7.28431	2.69812	84
K03455|HIVHXB2CG	7567	8550	TatRb_PMAi_1_peak_3	924	.	26.7286	100.615	92.4106	273	K03455|HIVHXB2CG	7673	8118	TatRb_PMAichanged_2_peak_3	58	.	7.49653	11.4546	5.80088	99
K03455|HIVHXB2CG	7567	8550	TatRb_PMAi_1_peak_3	924	.	26.7286	100.615	92.4106	273	K03455|HIVHXB2CG	8344	8485	TatRb_PMAichanged_2_peak_4	34	.	5.59792	8.00623	3.40241	73
K03455|HIVHXB2CG	8955	9489	TatRb_PMAi_1_peak_4	931	.	29.5861	102.069	93.1452	358	K03455|HIVHXB2CG	9232	9423	TatRb_PMAichanged_2_peak_5	38	.	5.79125	8.54469	3.82039	67
chr1	4392473	4392622	TatRb_PMAi_1_peak_57	22	.	2.90812	5.28955	2.22886	119	chr1	4392447	4392594	TatRb_PMAichanged_2_peak_140	21	.	2.96846	6.70242	2.1473	94					0
chr1	9325192	9325341	TatRb_PMAi_1_peak_74	32	.	3.87749	7.39267	3.23114	36	chr1	9325281	9325456	TatRb_PMAichanged_2_peak_413	21	.	2.93866	5.82626	2.1473	80	SPSB1	ENSG0000171621	splA/ryanodine receptor domain and SOCS box containing 1 [Source:HGNC Symbol;Acc:HGNC:30628]	overlapping	0
chr1	108078351	108078500	TatRb_PMAi_1_peak_285	32	.	3.87749	7.39267	3.23114	19	chr1	108078391	108078520	TatRb_PMAichanged_2_peak_4964	13	.	1.97343	4.04668	1.37021	48					0
chr1	108687535	108687768	TatRb_PMAi_1_peak_287	32	.	3.87749	7.39267	3.23114	131	chr1	108687459	108687588	TatRb_PMAichanged_2_peak_4979	13	.	1.95911	3.66794	1.37021	101					0
chr1	201741207	201741356	TatRb_PMAi_1_peak_429	32	.	3.87749	7.39267	3.23114	60	chr1	201741325	201741504	TatRb_PMAichanged_2_peak_8142	21	.	2.94528	5.97719	2.1473	87	NAV1	ENSG00000134369	neuron navigator 1 [Source:HGNC Symbol;Acc:HGNC:15989]	overlapping	0
chr10	71726343	71726492	TatRb_PMAi_1_peak_638	22	.	3.76226	6.19951	2.27868	37	chr10	71726172	71726378	TatRb_PMAichanged_2_peak_13824	21	.	2.96846	6.70242	2.1473	82	CDH23	ENSG00000107736	cadherin related 23 [Source:HGNC Symbol;Acc:HGNC:13733]	overlapping	0
chr11	737140	737289	TatRb_PMAi_1_peak_818	32	.	3.87749	7.39267	3.23114	61	chr11	737250	737540	TatRb_PMAichanged_2_peak_16794	13	.	1.96093	3.70802	1.37021	67					0
chr11	52283514	52283663	TatRb_PMAi_1_peak_918	37	.	3.93236	8.44397	3.73201	24	chr11	52283539	52283668	TatRb_PMAichanged_2_peak_18886	13	.	1.97897	4.25131	1.37021	64					0
chr11	69992612	69992761	TatRb_PMAi_1_peak_1000	37	.	3.92607	8.28725	3.73201	95	chr11	69992514	69992643	TatRb_PMAichanged_2_peak_19581	13	.	1.97897	4.25131	1.37021	68	AP003555.2	ENSG00000255191	novel transcript	overlapping	0
chr11	87191992	87192141	TatRb_PMAi_1_peak_1032	32	.	3.87749	7.39267	3.23114	88	chr11	87192073	87192202	TatRb_PMAichanged_2_peak_20356	13	.	1.97343	4.04668	1.37021	30	TMEM135	ENSG00000166575	transmembrane protein 135 [Source:HGNC Symbol;Acc:HGNC:26167]	overlapping	0
chr12	20835774	20836007	TatRb_PMAi_1_peak_1155	37	.	3.93236	8.44397	3.73201	142	chr12	20835766	20835895	TatRb_PMAichanged_2_peak_23560	13	.	1.97897	4.25131	1.37021	35	SLCO1B3	ENSG00000111700	solute carrier organic anion transporter family member 1B3 [Source:HGNC Symbol;Acc:HGNC:10961]	overlapping	0
chr12	53740503	53740652	TatRb_PMAi_1_peak_1213	22	.	2.94927	6.07709	2.22886	74	chr12	53740633	53740762	TatRb_PMAichanged_2_peak_24977	13	.	1.97897	4.25131	1.37021	34	AC076968.2	ENSG00000286069	novel transcript	overlapping	0
chr14	33558301	33558450	TatRb_PMAi_1_peak_1575	16	.	2.82169	4.39672	1.64852	93	chr14	33558344	33558473	TatRb_PMAichanged_2_peak_33512	13	.	1.95911	3.66794	1.37021	32	NPAS3	ENSG00000151322	neuronal PAS domain protein 3 [Source:HGNC Symbol;Acc:HGNC:19311]	overlapping	0
chr14	93870431	93870580	TatRb_PMAi_1_peak_1702	32	.	3.87749	7.39267	3.23114	27	chr14	93870463	93870592	TatRb_PMAichanged_2_peak_36177	13	.	1.97897	4.25131	1.37021	31					0
chr14	103985613	103985762	TatRb_PMAi_1_peak_1735	32	.	3.87749	7.39267	3.23114	24	chr14	103985712	103985841	TatRb_PMAichanged_2_peak_36721	13	.	1.97897	4.25131	1.37021	12	TDRD9	ENSG00000156414	tudor domain containing 9 [Source:HGNC Symbol;Acc:HGNC:20122]	overlapping	0
chr15	22227121	22227270	TatRb_PMAi_1_peak_1773	22	.	2.94047	5.86589	2.22886	57	chr15	22227219	22227348	TatRb_PMAichanged_2_peak_36911	13	.	1.97897	4.25131	1.37021	14	MIR1268A	ENSG00000221641	microRNA 1268a [Source:HGNC Symbol;Acc:HGNC:35336]	downstream	1792
chr16	34572662	34573223	TatRb_PMAi_1_peak_2093	120	.	7.78889	17.9915	12.043	394	chr16	34572952	34573100	TatRb_PMAichanged_2_peak_42147	33	.	4.76219	8.00208	3.39846	109					0
chr16	34582622	34583247	TatRb_PMAi_1_peak_2097	215	.	9.93802	27.6041	21.5023	488	chr16	34582752	34582966	TatRb_PMAichanged_2_peak_42148	38	.	5.71884	8.94248	3.82039	88					0
chr16	34586751	34587050	TatRb_PMAi_1_peak_2098	35	.	4.13874	7.72876	3.52754	93	chr16	34586760	34586923	TatRb_PMAichanged_2_peak_42149	21	.	4.15476	6.38199	2.1473	86					0
chr16	34587938	34588287	TatRb_PMAi_1_peak_2099	177	.	7.33271	23.8427	17.7882	133	chr16	34587975	34588269	TatRb_PMAichanged_2_peak_42150	71	.	6.12501	13.4332	7.19675	100					0
chr16	37789957	37790106	TatRb_PMAi_1_peak_2106	37	.	3.93236	8.44397	3.73201	114	chr16	37790105	37790234	TatRb_PMAichanged_2_peak_42206	13	.	1.95911	3.66794	1.37021	44					0
chr16	46390279	46390868	TatRb_PMAi_1_peak_2113	157	.	5.98578	21.7926	15.773	404	chr16	46390462	46390638	TatRb_PMAichanged_2_peak_42209	31	.	4.16798	7.78789	3.1906	82					0
chr16	46398774	46399553	TatRb_PMAi_1_peak_2115	250	.	10.2459	31.2244	25.0697	151	chr16	46398809	46399006	TatRb_PMAichanged_2_peak_42210	74	.	6.71154	13.6975	7.43249	117					0
chr17	30697911	30698061	TatRb_PMAi_1_peak_2338	37	.	4.70282	8.09874	3.73201	74	chr17	30698001	30698288	TatRb_PMAichanged_2_peak_45506	13	.	1.97897	4.25131	1.37021	97					0
chr17	38684135	38684284	TatRb_PMAi_1_peak_2364	22	.	3.76226	6.19951	2.27868	38	chr17	38684021	38684156	TatRb_PMAichanged_2_peak_45890	21	.	2.95231	6.1585	2.1473	64					0
chr17	63966730	63966879	TatRb_PMAi_1_peak_2452	16	.	2.82169	4.39672	1.64852	75	chr17	63966631	63966760	TatRb_PMAichanged_2_peak_46995	13	.	1.97897	4.25131	1.37021	70	SCN4A	ENSG00000007314	sodium voltage-gated channel alpha subunit 4 [Source:HGNC Symbol;Acc:HGNC:10591]	overlapping	0
chr17	78401371	78401652	TatRb_PMAi_1_peak_2506	22	.	2.90429	5.23514	2.22886	107	chr17	78401209	78401389	TatRb_PMAichanged_2_peak_47702	21	.	2.96846	6.70242	2.1473	90	PGS1	ENSG00000087157	phosphatidylglycerophosphate synthase 1 [Source:HGNC Symbol;Acc:HGNC:30029]	overlapping	0
chr18	58977636	58977785	TatRb_PMAi_1_peak_2637	32	.	3.87749	7.39267	3.23114	84	chr18	58977601	58977730	TatRb_PMAichanged_2_peak_50263	13	.	1.95911	3.66794	1.37021	19	ZNF532	ENSG00000074657	zinc finger protein 532 [Source:HGNC Symbol;Acc:HGNC:30940]	overlapping	0
chr19	49993804	49993953	TatRb_PMAi_1_peak_2979	22	.	2.90812	5.28955	2.22886	43	chr19	49993735	49993864	TatRb_PMAichanged_2_peak_53078	13	.	1.97897	4.25131	1.37021	64	VRK3	ENSG00000105053	VRK serine/threonine kinase 3 [Source:HGNC Symbol;Acc:HGNC:18996]	overlapping	0
chr19	50556594	50556743	TatRb_PMAi_1_peak_2984	37	.	3.93236	8.44397	3.73201	107	chr19	50556685	50556814	TatRb_PMAichanged_2_peak_53100	13	.	1.95911	3.66794	1.37021	56	LRRC4B	ENSG00000131409	leucine rich repeat containing 4B [Source:HGNC Symbol;Acc:HGNC:25042]	overlapping	0
chr19	50811063	50811212	TatRb_PMAi_1_peak_2986	22	.	3.76226	6.19951	2.27868	57	chr19	50811034	50811163	TatRb_PMAichanged_2_peak_53113	13	.	1.97897	4.25131	1.37021	11	AC010325.3	ENSG00000284711	novel pseudogene	overlapping	0
chr2	32916244	32916497	TatRb_PMAi_1_peak_3085	126	.	9.40564	18.5781	12.613	126	chr2	32916249	32916378	TatRb_PMAichanged_2_peak_55075	21	.	3.62201	5.34227	2.1473	113	LINC00486	ENSG00000230876	long intergenic non-protein coding RNA 486 [Source:HGNC Symbol;Acc:HGNC:42946]	overlapping	0
chr2	78870483	78870632	TatRb_PMAi_1_peak_3154	32	.	3.87749	7.39267	3.23114	106	chr2	78870450	78870579	TatRb_PMAichanged_2_peak_57115	13	.	1.97897	4.25131	1.37021	7					0
chr2	100150527	100150676	TatRb_PMAi_1_peak_3183	36	.	3.90801	7.90124	3.65071	93	chr2	100150668	100150834	TatRb_PMAichanged_2_peak_57877	21	.	2.93866	5.82626	2.1473	83	AFF3	ENSG00000144218	AF4/FMR2 family member 3 [Source:HGNC Symbol;Acc:HGNC:6473]	overlapping	0
chr2	119340780	119340929	TatRb_PMAi_1_peak_3220	22	.	3.76226	6.19951	2.27868	35	chr2	119340856	119340985	TatRb_PMAichanged_2_peak_58799	13	.	1.97897	4.25131	1.37021	106	C2orf76	ENSG00000186132	chromosome 2 open reading frame 76 [Source:HGNC Symbol;Acc:HGNC:27017]	overlapping	0
chr2	222297061	222297210	TatRb_PMAi_1_peak_3381	32	.	3.87749	7.39267	3.23114	41	chr2	222296960	222297089	TatRb_PMAichanged_2_peak_63424	13	.	1.97343	4.04668	1.37021	25	PAX3	ENSG00000135903	paired box 3 [Source:HGNC Symbol;Acc:HGNC:8617]	overlapping	0
chr21	8434045	8434314	TatRb_PMAi_1_peak_3607	142	.	7.93561	20.2672	14.2708	135	chr21	8434097	8434280	TatRb_PMAichanged_2_peak_67478	38	.	4.95886	9.32551	3.86292	82	FP236383.3	ENSG00000280441	novel transcript	overlapping	0
chr21	8434853	8435170	TatRb_PMAi_1_peak_3608	180	.	9.03108	24.0671	18.0088	101	chr21	8434882	8435020	TatRb_PMAichanged_2_peak_67479	21	.	3.62139	6.40906	2.1473	79	FP236383.3	ENSG00000280441	novel transcript	overlapping	0
chr21	8436238	8436387	TatRb_PMAi_1_peak_3609	35	.	5.17633	7.70609	3.50924	112	chr21	8436251	8436392	TatRb_PMAichanged_2_peak_67480	21	.	4.7431	6.33179	2.1473	88	FP236383.3	ENSG00000280441	novel transcript	overlapping	0
chr21	8442299	8442497	TatRb_PMAi_1_peak_3611	87	.	7.17374	14.5216	8.7349	79	chr21	8442310	8442440	TatRb_PMAichanged_2_peak_67481	21	.	4.16849	6.67433	2.1473	49	FP236383.3	ENSG00000280441	novel transcript	overlapping	0
chr21	21972992	21973141	TatRb_PMAi_1_peak_3630	37	.	3.93236	8.44397	3.73201	23	chr21	21973127	21973256	TatRb_PMAichanged_2_peak_67993	13	.	1.97897	4.25131	1.37021	20	AP000472.1	ENSG00000227075	novel transcript	overlapping	0
chr21	25170293	25170442	TatRb_PMAi_1_peak_3633	22	.	2.94927	6.07709	2.22886	120	chr21	25170415	25170544	TatRb_PMAichanged_2_peak_68139	13	.	1.95911	3.66794	1.37021	48	AP001341.1	ENSG00000222042	novel transcript	overlapping	0
chr22	46225612	46225761	TatRb_PMAi_1_peak_3808	37	.	3.91521	8.04544	3.73201	23	chr22	46225583	46225768	TatRb_PMAichanged_2_peak_70660	21	.	2.93866	5.82626	2.1473	77	PPARA	ENSG00000186951	peroxisome proliferator activated receptor alpha [Source:HGNC Symbol;Acc:HGNC:9232]	overlapping	0
chr3	17401969	17402260	TatRb_PMAi_1_peak_3858	280	.	16.5181	34.198	28.0062	144	chr3	17401994	17402201	TatRb_PMAichanged_2_peak_71704	56	.	6.46062	11.2828	5.64124	115	TBC1D5	ENSG00000131374	TBC1 domain family member 5 [Source:HGNC Symbol;Acc:HGNC:19166]	overlapping	0
chr3	48525731	48525880	TatRb_PMAi_1_peak_3914	22	.	2.90812	5.28955	2.22886	39	chr3	48525656	48525827	TatRb_PMAichanged_2_peak_73194	21	.	2.96409	6.532	2.1473	83	PFKFB4	ENSG00000114268	6-phosphofructo-2-kinase/fructose-2,6- biphosphatase 4 [Source:HGNC Symbol;Acc:HGNC:8875]	overlapping	0
chr3	71134052	71134201	TatRb_PMAi_1_peak_3966	16	.	2.82169	4.39672	1.64852	71	chr3	71134141	71134270	TatRb_PMAichanged_2_peak_74176	13	.	1.97897	4.25131	1.37021	69	FOXP1	ENSG00000114861	forkhead box P1 [Source:HGNC Symbol;Acc:HGNC:3823]	overlapping	0
chr3	93470353	93470844	TatRb_PMAi_1_peak_3983	479	.	8.85169	54.3811	47.968	231	chr3	93470419	93470804	TatRb_PMAichanged_2_peak_75033	153	.	7.25605	22.6806	15.3151	289					0
chr3	111574840	111574989	TatRb_PMAi_1_peak_4011	36	.	3.90801	7.90124	3.65071	33	chr3	111574816	111574945	TatRb_PMAichanged_2_peak_75811	13	.	1.97897	4.25131	1.37021	121	CD96	ENSG00000153283	CD96 molecule [Source:HGNC Symbol;Acc:HGNC:16892]	overlapping	0
chr3	131041833	131041982	TatRb_PMAi_1_peak_4055	22	.	3.76226	6.19951	2.27868	88	chr3	131041975	131042104	TatRb_PMAichanged_2_peak_76672	13	.	1.95911	3.66794	1.37021	87	NEK11	ENSG00000114670	NIMA related kinase 11 [Source:HGNC Symbol;Acc:HGNC:18593]	overlapping	0
chr3	144539281	144539430	TatRb_PMAi_1_peak_4080	36	.	3.90801	7.90124	3.65071	93	chr3	144539301	144539430	TatRb_PMAichanged_2_peak_77277	13	.	1.97897	4.25131	1.37021	26					0
chr3	160930117	160930266	TatRb_PMAi_1_peak_4100	37	.	3.93236	8.44397	3.73201	17	chr3	160930153	160930282	TatRb_PMAichanged_2_peak_78007	13	.	1.97897	4.25131	1.37021	64	PPM1L	ENSG00000163590	protein phosphatase, Mg2+/Mn2+ dependent 1L [Source:HGNC Symbol;Acc:HGNC:16381]	overlapping	0
chr3	179177130	179177279	TatRb_PMAi_1_peak_4127	22	.	2.94927	6.07709	2.22886	97	chr3	179177246	179177444	TatRb_PMAichanged_2_peak_78802	21	.	2.96846	6.70242	2.1473	89	PIK3CA	ENSG00000121879	phosphatidylinositol-4,5-bisphosphate 3- kinase catalytic subunit alpha [Source:HGNC Symbol;Acc:HGNC:8975]	overlapping	0
chr4	516916	517065	TatRb_PMAi_1_peak_4185	22	.	2.90812	5.28955	2.22886	22	chr4	516918	517047	TatRb_PMAichanged_2_peak_79701	13	.	1.97897	4.25131	1.37021	64	PIGG	ENSG00000174227	phosphatidylinositol glycan anchor biosynthesis class G [Source:HGNC Symbol;Acc:HGNC:25985]	overlapping	0
chr4	10794645	10794794	TatRb_PMAi_1_peak_4233	22	.	2.94319	5.92764	2.22886	11	chr4	10794703	10794832	TatRb_PMAichanged_2_peak_80214	13	.	1.97897	4.25131	1.37021	35					0
chr4	68777886	68778035	TatRb_PMAi_1_peak_4299	32	.	3.87749	7.39267	3.23114	29	chr4	68778021	68778150	TatRb_PMAichanged_2_peak_82763	13	.	1.95911	3.66794	1.37021	8					0
chr4	147576354	147576503	TatRb_PMAi_1_peak_4398	37	.	3.93236	8.44397	3.73201	33	chr4	147576476	147576605	TatRb_PMAichanged_2_peak_86198	15	.	2.82322	4.40846	1.52117	53	LINC02507	ENSG00000251688	long intergenic non-protein coding RNA 2507 [Source:HGNC Symbol;Acc:HGNC:53496]	overlapping	0
chr5	150756369	150756518	TatRb_PMAi_1_peak_4685	32	.	3.87749	7.39267	3.23114	96	chr5	150756416	150756581	TatRb_PMAichanged_2_peak_94632	21	.	2.9445	5.95853	2.1473	82	DCTN4	ENSG00000132912	dynactin subunit 4 [Source:HGNC Symbol;Acc:HGNC:15518]	overlapping	0
chr5	168931067	168931216	TatRb_PMAi_1_peak_4713	30	.	3.85482	7.08967	3.0902	79	chr5	168931089	168931218	TatRb_PMAichanged_2_peak_95501	13	.	1.97897	4.25131	1.37021	64	SLIT3	ENSG00000184347	slit guidance ligand 3 [Source:HGNC Symbol;Acc:HGNC:11087]	overlapping	0
chr6	23115481	23115630	TatRb_PMAi_1_peak_4819	37	.	3.93236	8.44397	3.73201	134	chr6	23115553	23115682	TatRb_PMAichanged_2_peak_97189	13	.	1.95911	3.66794	1.37021	61					0
chr7	7430789	7430965	TatRb_PMAi_1_peak_5095	32	.	3.87749	7.39267	3.23114	147	chr7	7430909	7431038	TatRb_PMAichanged_2_peak_104255	13	.	1.97897	4.25131	1.37021	61	COL28A1	ENSG00000215018	collagen type XXVIII alpha 1 chain [Source:HGNC Symbol;Acc:HGNC:22442]	overlapping	0
chr7	55139149	55139298	TatRb_PMAi_1_peak_5163	37	.	3.91161	7.97183	3.71343	91	chr7	55139022	55139164	TatRb_PMAichanged_2_peak_106456	21	.	2.96803	6.68502	2.1473	103	EGFR	ENSG00000146648	epidermal growth factor receptor [Source:HGNC Symbol;Acc:HGNC:3236]	overlapping	0
chr7	65989962	65990111	TatRb_PMAi_1_peak_5182	37	.	3.93236	8.44397	3.73201	75	chr7	65989841	65990079	TatRb_PMAichanged_2_peak_106745	21	.	2.96803	6.68502	2.1473	118					0
chr7	67315331	67315480	TatRb_PMAi_1_peak_5187	22	.	2.90812	5.28955	2.22886	63	chr7	67315210	67315345	TatRb_PMAichanged_2_peak_106807	21	.	2.96846	6.70242	2.1473	25	STAG3L4	ENSG00000106610	stromal antigen 3-like 4 (pseudogene) [Source:HGNC Symbol;Acc:HGNC:33887]	overlapping	0
chr8	49338026	49338175	TatRb_PMAi_1_peak_5479	37	.	3.92607	8.28725	3.73201	106	chr8	49337913	49338042	TatRb_PMAichanged_2_peak_113671	13	.	1.97897	4.25131	1.37021	64					0
chr8	57451043	57451192	TatRb_PMAi_1_peak_5492	37	.	3.93236	8.44397	3.73201	68	chr8	57451153	57451282	TatRb_PMAichanged_2_peak_114144	13	.	1.95911	3.66794	1.37021	54					0
chr8	89937812	89937961	TatRb_PMAi_1_peak_5535	37	.	3.92607	8.28725	3.73201	42	chr8	89937698	89937846	TatRb_PMAichanged_2_peak_115948	21	.	2.96846	6.70242	2.1473	71	NBN	ENSG00000104320	nibrin [Source:HGNC Symbol;Acc:HGNC:7652]	overlapping	0
chr8	122895959	122896259	TatRb_PMAi_1_peak_5579	22	.	2.94927	6.07709	2.22886	84	chr8	122895814	122895963	TatRb_PMAichanged_2_peak_117821	21	.	2.96846	6.70242	2.1473	74	ZHX2	ENSG00000178764	zinc fingers and homeoboxes 2 [Source:HGNC Symbol;Acc:HGNC:18513]	overlapping	0
chr8	143149162	143149391	TatRb_PMAi_1_peak_5619	51	.	4.88501	10.2288	5.15286	133	chr8	143149382	143149511	TatRb_PMAichanged_2_peak_119107	13	.	1.97869	4.23972	1.37021	23					0
chr9	28196054	28196203	TatRb_PMAi_1_peak_5693	22	.	2.94727	6.02618	2.22886	74	chr9	28196066	28196242	TatRb_PMAichanged_2_peak_120395	20	.	2.87979	4.92996	2.0166	63	LINGO2	ENSG00000174482	leucine rich repeat and Ig domain containing 2 [Source:HGNC Symbol;Acc:HGNC:21207]	overlapping	0
chr9	93914862	93915011	TatRb_PMAi_1_peak_5769	32	.	3.87749	7.39267	3.23114	105	chr9	93914806	93914963	TatRb_PMAichanged_2_peak_122184	21	.	2.96846	6.70242	2.1473	78					0
chr9	99708520	99708669	TatRb_PMAi_1_peak_5779	22	.	2.94455	5.95966	2.22886	65	chr9	99708661	99708790	TatRb_PMAichanged_2_peak_122425	13	.	1.97897	4.25131	1.37021	71	AL359710.1	ENSG00000237461	novel transcript	overlapping	0
chr9	124973225	124973374	TatRb_PMAi_1_peak_5837	37	.	3.93236	8.44397	3.73201	31	chr9	124973187	124973316	TatRb_PMAichanged_2_peak_123572	13	.	1.97869	4.23972	1.37021	11	SCAI	ENSG00000173611	suppressor of cancer cell invasion [Source:HGNC Symbol;Acc:HGNC:26709]	overlapping	0
chrX	73191318	73191467	TatRb_PMAi_1_peak_5983	37	.	3.93236	8.44397	3.73201	73	chrX	73191411	73191582	TatRb_PMAichanged_2_peak_126330	21	.	2.96846	6.70242	2.1473	85					0
