# Supplementary material for: T cell stimulation remodels the latently HIV-1 infected cell population by differential activation of proviral chromatin
Source: PLoS Pathog. 2022 Jun 6;18(6):e1010555. doi: 10.1371/journal.ppat.1010555 (PMC9203004; doi:10.1371/journal.ppat.1010555)
Supplement: S2 Table — (XLSX) [file ppat.1010555.s002.xlsx]

## Sheet: Primers
Name	Function	Sequence	HXB2 position	reference
ChIP and RIP
5LTR F	F	GCCTCAATAAAGCTTGCCTTGA	522-543	[1]
5LTR R	R	GGCGCCACTGCTAGAGATTTT	622-642RC
nuc-1 F	F	GCTTGCCTTGAGTGCTCA	533-551	[2]
nuc-1 R	R	CGAGAGATCTCCTCTGGCTTTA	667- 688RC
gag 6F	F	CATGTTTTCAGCATTATCAGAAGGA	1299-1323	[3]
gag 84R	R	TGCTTGATGTCCCCCCACT	1359-1377RC
rpp30 F	F	GATTTGGACCTGCGAGCG	-	[4]
rpp30 R	R	GCGGCTGTCTCCACAAGT	-
Gibson assembly
pHR backbone	R	GTACCGCGGGCCCGGCCACC
pHR backbone	F	AGCCTGGGCAGCGGCTCCCC
pHR-ZFP3	F	TGCAGGATATCAAGCTTGCGGTACCGCGGGCCCGGCCACCATGGATTACAAAGACCACGA
ZFP-pHR	R	CCACCTTGCGTTTTTTCTTGGGGGAGCCGCTGCCCAGGCTGGATCCGGAGCCTCTCAGGT
P2A-BFP	F	TGGAGGAGAACCCTGGACCTagcgagctgattaaggagaa
BFP-P2A	R	ttctccttaatcagctcgctAGGTCCAGGGTTCTCCTCCA
BFP-pHR	F	tggggcacaagcttaattagtaaggccgcgactctagagt
pHR-BFP	R	actctagagtcgcggccttactaattaagcttgtgcccca
Amp F	F	tgataacactgcggccaact
Amp R	R	ggtcctccgatcgttgtcag
pHR Fw	F	tccgctactaacttcagc
pHR Rv	R	cgagtgaggggttgtgag
ZF3 Fw	F	acaacccctcactcgatggattacaaagaccacgatggg
ZF3 Rv	R	gaagttagtagcggaggatccggagcctctcagg
seq pHR R	R	atgatggccatgttatcctc
seq pHR F	F	cttcccgagctctataaaaga
probeZFP3	EMSA RNA probe	GGGAGUGGCGAGCCCUCAGAUCCUGCAUAUAAGCAGCUGCUUUUUGCCUG	400-450, 9485-9535
probeZFP3biotin	EMSA RNA probe	GGGAGUGGCGAGCCCUCAGAUCCUGCAUAUAAGCAGCUGCUUUUUGCCUG/3Bio/	400-450, 9485-9535
123nt	DNA oligo for expression of sgRNA for dCas9	AACGATTCGCAGTTAATCCGTT	918-935 (not exact in the reporter virus)
References
1. Vicenti I, Meini G, Saladini F, Giannini A, Boccuto A, Schiaroli E, et al. Development of an internally controlled quantitative PCR to measure total cell-associated HIV-1 DNA in blood. Clin Chem Lab Med CCLM. 2017;56: e75–e77. doi:doi:10.1515/cclm-2017-0587
2. Lindqvist B, Svensson Akusjarvi S, Sonnerborg A, Dimitriou M, Svensson JP. Chromatin maturation of the HIV-1 provirus in primary resting CD4+ T cells. Plos Pathog. 2020;16: e1008264. doi:10.1371/journal.ppat.1008264
3. Palmer S, Wiegand AP, Maldarelli F, Bazmi H, Mican JM, Polis M, et al. New real-time reverse transcriptase-initiated PCR assay with single-copy sensitivity for human immunodeficiency virus type 1 RNA in plasma. J Clin Microbiol. 2003;41: 4531–4536. doi:10.1128/JCM.41.10.4531-4536.2003
4. Massanella M, Gianella S, Lada SM, Richman DD, Strain MC. Quantification of Total and 2-LTR (Long terminal repeat) HIV DNA, HIV RNA and Herpesvirus DNA in PBMCs. Bio Protoc. 2015;5: e1492.
